# Supplementary material for: A case-only study to identify genetic modifiers of breast cancer risk for BRCA1/BRCA2 mutation carriers
Source: Nat Commun. 2021 Feb 17;12:1078. doi: 10.1038/s41467-020-20496-3 (PMC7890067; doi:10.1038/s41467-020-20496-3)
Supplement: Supplementary file 4 — Supplementary Data 1-9 [file 41467_2020_20496_MOESM4_ESM.zip]

Archive with 20 entries (19 files):
- Supplementary data/
- __MACOSX/._Supplementary data
- Supplementary data/Supplementary data 4.xlsx
- __MACOSX/Supplementary data/._Supplementary data 4.xlsx
- Supplementary data/Supplementary data 8.xlsx
- __MACOSX/Supplementary data/._Supplementary data 8.xlsx
- Supplementary data/Supplementary data 9.xlsx
- __MACOSX/Supplementary data/._Supplementary data 9.xlsx
- Supplementary data/Supplementary data 5.xlsx
- __MACOSX/Supplementary data/._Supplementary data 5.xlsx
- Supplementary data/Supplementary data 2.xlsx
- __MACOSX/Supplementary data/._Supplementary data 2.xlsx
- Supplementary data/Supplementary data 3.xlsx
- __MACOSX/Supplementary data/._Supplementary data 3.xlsx
- Supplementary data/Supplementary data 1.xlsx
- __MACOSX/Supplementary data/._Supplementary data 1.xlsx
- Supplementary data/Supplementary data 6.xlsx
- __MACOSX/Supplementary data/._Supplementary data 6.xlsx
- Supplementary data/Supplementary data 7.xlsx
- __MACOSX/Supplementary data/._Supplementary data 7.xlsx
