# Supplementary material for: A case-only study to identify genetic modifiers of breast cancer risk for BRCA1/BRCA2 mutation carriers
Source: Nat Commun. 2021 Feb 17;12:1078. doi: 10.1038/s41467-020-20496-3 (PMC7890067; doi:10.1038/s41467-020-20496-3)
Supplement: Supplementary file 4 — Supplementary Data 1-9 [file 41467_2020_20496_MOESM4_ESM.zip › Supplementary data/Supplementary data 4.xlsx]

## Sheet: Supp_data4
	Supplementary data 4- 71 SNPs associated in the case-only analysis for BRCA1 mutation carriers (after re-imputation and before step-wise regression).
	SNP*	Chr1	Location	Position2	Estimated effect allele	Referent Allele	Frequency 3	r² 4	OR5	P6	ORER-7	PER-8
	rs112445074	11	11p11.2	47335032	G	GT	0.325295	0.92441	0.874503	3.53994e-09	0.875639	1.37392e-05
	rs2301216	11	11p11.2	47356870	T	A	0.326816	0.970225	0.880119	8.57034e-09	0.876795	1.04892e-05
	rs11039194	11	11p11.2	47374928	G	C	0.147653	0.934032	0.840364	7.1363e-09	0.849812	6.23994e-05
	rs11039197	11	11p11.2	47378399	G	A	0.148388	0.938096	0.839986	5.27076e-09	0.847111	4.08216e-05
	rs56756748	11	11p11.2	47392568	G	C	0.146059	0.950078	0.837168	3.27226e-09	0.842949	2.66032e-05
	rs11827106	11	11p11.2	47402615	A	G	0.144795	0.950104	0.835256	2.42188e-09	0.843354	3.0982e-05
	rs11828339	11	11p11.2	47404314	A	G	0.144536	0.950343	0.835883	2.89224e-09	0.845817	4.36198e-05
	rs11821917	11	11p11.2	47410166	A	T	0.141508	0.956898	0.837241	5.08322e-09	0.846057	4.93895e-05
	rs4752992	11	11p11.2	47410751	T	G	0.141901	0.954391	0.836728	4.53684e-09	0.846526	5.22245e-05
	rs11824864	11	11p11.2	47411736	G	A	0.142306	0.953304	0.837873	5.71868e-09	0.846172	4.96638e-05
	rs78524236	11	11p11.2	47415895	A	G	0.141717	0.95986	0.837958	5.58362e-09	0.845987	4.71696e-05
	rs753812	11	11p11.2	47431529	A	G	0.143868	0.968702	0.840717	7.95124e-09	0.852636	9.12178e-05
	rs3781628	11	11p11.2	47441356	T	G	0.1434	0.96671	0.838468	5.27645e-09	0.849889	6.86862e-05
	rs77998085	11	11p11.2	47454210	T	C	0.143514	0.974797	0.837556	3.67973e-09	0.848006	5.08542e-05
	rs4384349	11	11p11.2	47454581	G	A	0.854946	0.973972	1.1896	6.5253e-09	1.17256	8.54282e-05
	rs3847503	11	11p11.2	47464519	A	G	0.13671	0.952113	0.81921	1.6586e-10	0.823282	4.08104e-06
	rs60882887	11	11p11.2	47475675	A	G	0.136868	0.952621	0.818123	1.22776e-10	0.821727	3.23597e-06
	rs17198158	11	11p11.2	47477849	G	A	0.137481	0.952332	0.81889	1.4053e-10	0.822862	3.7118e-06
	rs74335517	11	11p11.2	47479168	A	G	0.136644	0.953091	0.818349	1.33507e-10	0.821968	3.40524e-06
	rs111843256	11	11p11.2	47485268	C	CTGGAGT	0.136839	0.953733	0.818344	1.29061e-10	0.821372	3.07417e-06
	rs1044269	11	11p11.2	47487740	A	G	0.858732	0.951524	1.2007	2.41134e-09	1.19323	2.09315e-05
	rs4752839	11	11p11.2	47495202	A	G	0.145975	0.968312	0.831932	8.35302e-10	0.838952	1.49e-05
	rs150800637	11	11p11.2	47495449	T	TTTTCTTTTTTTTTC	0.144716	0.974627	0.834338	1.51465e-09	0.843532	2.7309e-05
	rs59631865	11	11p11.2	47501619	G	T	0.144124	0.977014	0.834409	1.59234e-09	0.842821	2.5209e-05
	rs11821273	11	11p11.2	47506286	G	A	0.144181	0.977966	0.834258	1.50458e-09	0.842736	2.47014e-05
	rs60929305	11	11p11.2	47523589	T	C	0.144121	0.978731	0.834276	1.5062e-09	0.842699	2.45048e-05
	rs11824990	11	11p11.2	47524157	T	G	0.144106	0.978657	0.834373	1.547e-09	0.842735	2.46352e-05
	rs11824971	11	11p11.2	47524172	A	C	0.144106	0.978657	0.834373	1.547e-09	0.842735	2.46352e-05
	rs11823490	11	11p11.2	47527392	T	C	0.145987	0.965985	0.834143	1.51768e-09	0.843428	2.74689e-05
	rs4752843	11	11p11.2	47531884	G	T	0.145085	0.972562	0.834193	1.48731e-09	0.842284	2.33213e-05
	rs11819955	11	11p11.2	47539208	G	A	0.144244	0.977968	0.834171	1.45957e-09	0.842463	2.36757e-05
	rs112934426	11	11p11.2	47550442	CA	C	0.143153	0.933006	0.8344	3.86891e-09	0.84135	3.28008e-05
	rs11821860	11	11p11.2	47555003	A	C	0.144343	0.978046	0.834366	1.50783e-09	0.842315	2.30363e-05
	rs11822402	11	11p11.2	47555331	T	C	0.144345	0.978034	0.834364	1.5069e-09	0.842316	2.30375e-05
	rs111994526	11	11p11.2	47558817	G	T	0.145486	0.958942	0.831152	8.13955e-10	0.84093	2.09767e-05
	rs80221606	11	11p11.2	47560211	AT	A	0.103914	0.758261	0.775021	1.12355e-10	0.767362	6.36437e-07
	rs200365682	11	11p11.2	47562437	AAAC	A	0.147369	0.968786	0.835097	1.60835e-09	0.844861	3.06206e-05
	rs7115371	11	11p11.2	47564587	A	G	0.144318	0.977246	0.834024	1.40506e-09	0.842467	2.37118e-05
	rs75482377	11	11p11.2	47565313	T	TA	0.147914	0.962532	0.83768	2.94121e-09	0.847051	4.01984e-05
	rs7944532	11	11p11.2	47571855	A	G	0.144689	0.978395	0.835369	1.8378e-09	0.842895	2.40886e-05
	rs58119589	11	11p11.2	47571956	A	G	0.14469	0.978392	0.835367	1.83695e-09	0.842894	2.40873e-05
	rs113719483	11	11p11.2	47575372	A	T	0.144097	0.971718	0.835024	2.01679e-09	0.843935	3.02492e-05
	rs57828885	11	11p11.2	47582614	T	C	0.144427	0.976978	0.83396	1.36429e-09	0.842314	2.31005e-05
	rs4752848	11	11p11.2	47584600	T	C	0.144713	0.975737	0.834575	1.56545e-09	0.842553	2.35937e-05
	rs59837204	11	11p11.2	47596783	A	G	0.144973	0.973757	0.835322	1.82258e-09	0.843477	2.59471e-05
	rs4147730	11	11p11.2	47605427	A	G	0.14495	0.973991	0.834555	1.52213e-09	0.842782	2.3838e-05
	rs10742816	11	11p11.2	47606984	T	C	0.854717	0.973353	1.19604	2.17797e-09	1.18525	2.63748e-05
	rs112000051	11	11p11.2	47622207	A	G	0.145399	0.974333	0.835672	1.90316e-09	0.842915	2.34848e-05
	rs4752786	11	11p11.2	47628536	T	C	0.145396	0.974296	0.835667	1.90238e-09	0.842902	2.34515e-05
	rs2138767	11	11p11.2	47629793	C	T	0.145396	0.974289	0.83566	1.89955e-09	0.842894	2.34281e-05
	rs1474056	11	11p11.2	47632707	A	G	0.145055	0.972975	0.834313	1.44571e-09	0.842355	2.26737e-05
	rs7931089	11	11p11.2	47633506	A	G	0.145055	0.97297	0.834312	1.44556e-09	0.842353	2.26677e-05
	rs7116299	11	11p11.2	47640891	T	C	0.147726	0.971083	0.84336	8.86533e-09	0.852736	7.18954e-05
	rs7945911	11	11p11.2	47672605	A	G	0.146036	0.969068	0.834932	1.60744e-09	0.841063	1.89382e-05
	rs7945100	11	11p11.2	47676143	G	T	0.147	0.971545	0.834816	1.29994e-09	0.838976	1.29586e-05
	11:47693081:AAAAC:AAAACAAAC	11	11p11.2	47693081	AAAACAAAC	AAAAC	0.152281	0.944277	0.832474	7.32501e-10	0.838141	1.19047e-05
	rs7120737	11	11p11.2	47702395	G	A	0.146845	0.971064	0.832866	8.49466e-10	0.837496	1.10525e-05
	rs7952204	11	11p11.2	47711021	C	T	0.146867	0.970287	0.832875	8.50163e-10	0.837345	1.08172e-05
	rs79476064	11	11p11.2	47721312	A	G	0.144285	0.970235	0.837529	3.43322e-09	0.844072	2.98602e-05
	rs17791016	11	11p11.2	47727590	C	A	0.146244	0.965763	0.8363	2.22029e-09	0.84361	2.64818e-05
	rs6485772	11	11p11.2	47728074	T	A	0.146315	0.965398	0.836498	2.32193e-09	0.843864	2.73119e-05
	rs4752791	11	11p11.2	47736023	C	T	0.145578	0.96612	0.837269	2.80449e-09	0.844398	2.88474e-05
	rs59205786	11	11p11.2	47758152	C	T	0.145156	0.968601	0.838681	3.92213e-09	0.845424	3.25104e-05
	rs57436966	11	11p11.2	47759541	T	C	0.145075	0.968738	0.838769	4.05802e-09	0.845453	3.28354e-05
	rs10650171	11	11p11.2	47763366	CA	C	0.852564	0.953595	1.19112	5.21017e-09	1.18237	3.53821e-05
	rs10650171	11	11p11.2	47763366	CAA	C	0.144897	0.969075	0.839016	4.4127e-09	0.845615	3.39032e-05
	rs11819979	11	17q21.2	47773207	A	T	0.145427	0.961769	0.839344	5.25372e-09	0.845744	3.63126e-05
	rs375280428	17	17q21.2	39254142	G	A	0.475877	0.672468	1.16042	1.87255e-09	1.14891	2.90377e-05
	rs58117746	17	17q21.2	39305775	TGGCAGCAGCTGGGGC	T	0.394231	0.595726	1.18098	4.33222e-10	1.15281	7.71941e-05
	rs11079012	17	17q21.2	39912880	C	G	0.691947	0.656124	0.857033	7.05603e-09	0.857664	2.35071e-05
	rs5820435	17	17q21.2	39961558	C	A	0.549075	0.513114	1.21572	9.55046e-12	1.17402	2.71787e-05
	N = 67,469 breast cancer cases (60,212 BCAC cases and 7,257 BRCA1 mutation carrier cases)
	*after allowing for multiple testing, a*=10-8
	1 Chromosome
	2 Build 37 position
	3 Frequency of the allele for which effect is estimated in BCAC cases (OncoArray dataset)
	4 Imputation accuracy
	5 Per allele odds ratio estimated in the case-only analysis. OR values were computed from a two sided logistic regression using a 1 dl lrtest adjusted for age at BC diagnosis, country and the first four principal components.
	6 p-value in the case-only analysis
	7 Per allele odds-ratio estimated in the case-only ER-negative subgroup analysis
	8 p-value in the case-only ER-negative subgroup analysis
