# Supplementary material for: A case-only study to identify genetic modifiers of breast cancer risk for BRCA1/BRCA2 mutation carriers
Source: Nat Commun. 2021 Feb 17;12:1078. doi: 10.1038/s41467-020-20496-3 (PMC7890067; doi:10.1038/s41467-020-20496-3)
Supplement: Supplementary file 4 — Supplementary Data 1-9 [file 41467_2020_20496_MOESM4_ESM.zip › Supplementary data/Supplementary data 8.xlsx]

## Sheet: Supp_data8
	Supplementary data 8 - 395 credible causal variants in the case-only analysis for BRCA2 mutation carriers.
	Fine mapping region1	Signal2	#CCV3	SNP name*	Chr4	Position5	Estimated effect allele	Referent Allele	Frequency 6	r² 7	P8	OR9	PCIMBA10	HRCIMBA11
	chr2:67099466-68099466	1	78	rs12470785	2	67634003	A	G	0.696371	0.982432	4.2e-11	1.18	7.7e-05	1.12
		1	78	rs632700	2	67664874	A	G	0.710477	0.992973	2e-10	1.18	4.1e-05	1.13
		1	78	rs588779	2	67665951	T	C	0.710973	0.992769	2.1e-10	1.18	3.6e-05	1.13
		1	78	rs605980	2	67683703	G	A	0.723102	0.987728	2.2e-10	1.18	0.00022	1.12
		1	78	rs694135	2	67684597	T	C	0.723494	0.984817	2.2e-10	1.18	0.0002	1.12
		1	78	rs11885548	2	67628593	A	G	0.710262	0.993207	2.3e-10	1.18	4e-05	1.13
		1	78	rs673005	2	67654381	G	C	0.710381	0.998076	2.5e-10	1.18	4.6e-05	1.13
		1	78	rs687372	2	67689696	A	T	0.725083	0.963682	2.5e-10	1.18	0.00024	1.12
		1	78	rs11345925	2	67636023	T	TA	0.709806	0.994471	2.6e-10	1.18	4.7e-05	1.13
		1	78	rs644032	2	67659656	A	C	0.709898	0.995544	2.6e-10	1.18	4.2e-05	1.13
		1	78	rs655997	2	67687347	A	G	0.720506	0.979485	2.6e-10	1.18	0.00026	1.11
		1	78	rs10185288	2	67633072	A	G	0.708851	0.993855	2.7e-10	1.18	4.5e-05	1.13
		1	78	rs612624	2	67657311	G	C	0.710018	0.99623	2.7e-10	1.18	5.2e-05	1.13
		1	78	rs3770655	2	67632125	T	C	0.71053	0.994271	2.8e-10	1.18	4.4e-05	1.13
		1	78	chr2_67654113_C_T	2	67654113	T	C	0.710276	1	2.8e-10	1.17	3.5e-05	1.13
		1	78	rs18122	2	67654434	A	G	0.709953	0.996953	2.8e-10	1.17	5.2e-05	1.13
		1	78	rs839421	2	67655416	T	A	0.710468	0.997996	2.9e-10	1.17	4.4e-05	1.13
		1	78	rs598108	2	67656232	A	G	0.710476	0.997871	2.9e-10	1.17	4.4e-05	1.13
		1	78	rs643812	2	67687734	T	C	0.722966	0.970456	3e-10	1.18	0.00023	1.11
		1	78	rs1486134	2	67639769	T	G	0.711179	0.99399	4.5e-10	1.17	5.2e-05	1.13
		1	78	rs75596738	2	67685165	A	ATTT	0.722631	0.981953	4.5e-10	1.18	0.00024	1.11
		1	78	rs3770657	2	67630980	A	G	0.709494	0.993579	6e-10	1.17	5.2e-05	1.13
		1	78	rs35538375	2	67658564	T	TTATC	0.709601	0.996204	6e-10	1.17	5.7e-05	1.12
		1	78	rs4671802	2	67647431	T	C	0.726553	0.974308	6.1e-10	1.18	0.00048	1.11
		1	78	rs1195666	2	67651730	A	G	0.709556	0.996486	6.1e-10	1.17	5.8e-05	1.12
		1	78	rs7370580	2	67561614	C	A	0.70905	0.987636	7.2e-10	1.17	1.9e-05	1.13
		1	78	rs112898427	2	67561335	T	C	0.701729	0.957112	7.7e-10	1.17	0.00023	1.11
		1	78	rs6743811	2	67620157	A	C	0.712497	0.992946	8.9e-10	1.17	2.6e-05	1.13
		1	78	rs3018026	2	67655317	T	C	0.694653	0.949742	9.1e-10	1.17	8.6e-06	1.14
		1	78	rs6546306	2	67641109	T	C	0.727464	0.973684	9.4e-10	1.18	0.0005	1.11
		1	78	rs7579385	2	67611272	A	G	0.712912	0.994756	1e-09	1.17	2.5e-05	1.13
		1	78	rs2035566	2	67616273	C	G	0.712923	0.9945	1e-09	1.17	2.5e-05	1.13
		1	78	rs6749629	2	67639546	T	A	0.72774	0.974187	1e-09	1.17	0.00048	1.11
		1	78	rs2156717	2	67616977	T	A	0.713246	0.993888	1.1e-09	1.17	2.7e-05	1.13
		1	78	rs7585530	2	67618256	T	C	0.712898	0.99438	1.1e-09	1.17	2.5e-05	1.13
		1	78	rs7597266	2	67621641	A	G	0.71331	0.99265	1.1e-09	1.17	2.8e-05	1.13
		1	78	rs10184661	2	67564527	C	T	0.71288	0.996136	1.2e-09	1.17	2.9e-05	1.13
		1	78	rs10598578	2	67618588	T	TAG	0.712578	0.993483	1.2e-09	1.17	3e-05	1.13
		1	78	rs2035565	2	67619656	T	C	0.712569	0.993034	1.2e-09	1.17	3e-05	1.13
		1	78	rs6740919	2	67620055	G	C	0.710551	0.984147	1.2e-09	1.17	3.1e-05	1.13
		1	78	rs4671795	2	67567068	G	A	0.712918	0.996856	1.3e-09	1.17	3e-05	1.13
		1	78	rs7564335	2	67579967	G	A	0.71333	0.995481	1.3e-09	1.17	2.7e-05	1.13
		1	78	rs4671801	2	67622438	G	A	0.714846	0.98717	1.3e-09	1.17	2.3e-05	1.13
		1	78	rs146006356	2	67622810	TTC	T	0.713444	0.992667	1.3e-09	1.17	2.7e-05	1.13
		1	78	rs112196105	2	67623116	TAACTTTAC	T	0.713443	0.992651	1.3e-09	1.17	2.7e-05	1.13
		1	78	rs1842958	2	67576559	T	G	0.712487	0.993987	1.4e-09	1.17	3.1e-05	1.13
		1	78	rs6546296	2	67578422	G	A	0.713051	0.993398	1.4e-09	1.17	3.2e-05	1.13
		1	78	rs6736721	2	67588780	G	C	0.712762	0.995524	1.4e-09	1.17	3e-05	1.13
		1	78	rs6732641	2	67608585	C	T	0.713173	0.994959	1.4e-09	1.17	2.3e-05	1.13
		1	78	rs60894657	2	67659345	A	ATT	0.654328	0.95276	1.4e-09	1.16	0.00014	1.11
		1	78	rs149880885	2	67561223	C	T	0.712915	0.993426	1.5e-09	1.17	2.9e-05	1.13
		1	78	rs111678125	2	67561348	G	C	0.662459	0.918331	1.5e-09	1.17	0.0032	1.09
		1	78	rs7369762	2	67561485	C	T	0.711984	0.989758	1.5e-09	1.17	3.6e-05	1.13
		1	78	rs7368884	2	67561542	T	C	0.71232	0.991493	1.5e-09	1.17	3.3e-05	1.13
		1	78	rs6721534	2	67574662	A	G	0.713219	0.996085	1.5e-09	1.17	2.7e-05	1.13
		1	78	rs6739471	2	67585593	C	T	0.713264	0.996482	1.5e-09	1.17	2.7e-05	1.13
		1	78	rs113688190	2	67587963	C	T	0.713137	0.996284	1.5e-09	1.17	2e-05	1.13
		1	78	rs139589686	2	67571094	TAAAGA	T	0.712939	0.994735	1.6e-09	1.17	3.1e-05	1.13
		1	78	rs6546298	2	67581853	G	T	0.713412	0.99567	1.6e-09	1.17	2.6e-05	1.13
		1	78	rs12998719	2	67583252	G	A	0.714845	0.990014	1.6e-09	1.17	2e-05	1.13
		1	78	rs11890682	2	67589585	G	A	0.713213	0.996647	1.6e-09	1.17	2.6e-05	1.13
		1	78	rs1601529	2	67594837	A	T	0.713229	0.995714	1.6e-09	1.17	2.4e-05	1.13
		1	78	rs1601530	2	67594916	A	G	0.713184	0.997082	1.6e-09	1.17	2.6e-05	1.13
		1	78	rs7592026	2	67595139	A	G	0.713185	0.997054	1.6e-09	1.17	2.6e-05	1.13
		1	78	rs6546300	2	67595196	G	T	0.713215	0.996966	1.6e-09	1.17	2.6e-05	1.13
		1	78	rs6546301	2	67604239	A	G	0.713639	0.995775	1.6e-09	1.17	2.8e-05	1.13
		1	78	rs4671181	2	67604847	C	T	0.71315	0.994399	1.6e-09	1.17	3.6e-05	1.13
		1	78	rs6546302	2	67605733	T	G	0.713651	0.995683	1.6e-09	1.17	2.8e-05	1.13
		1	78	rs4671797	2	67607135	G	A	0.713816	0.995459	1.6e-09	1.17	3e-05	1.13
		1	78	rs6546297	2	67580520	T	G	0.714414	0.989109	1.7e-09	1.17	2.4e-05	1.13
		1	78	rs6731934	2	67559553	G	A	0.71213	0.991168	1.8e-09	1.17	4.7e-05	1.13
		1	78	rs6714988	2	67595789	G	A	0.713048	0.996518	1.8e-09	1.17	2.4e-05	1.13
		1	78	rs10172832	2	67600006	T	C	0.714267	0.994008	2e-09	1.17	2.5e-05	1.13
		1	78	rs10198774	2	67600092	C	A	0.714259	0.99396	2e-09	1.17	2.5e-05	1.13
		1	78	rs1027000	2	67600789	C	T	0.714285	0.99402	2e-09	1.17	2.5e-05	1.13
		1	78	rs1032158	2	67601028	C	A	0.714286	0.994008	2e-09	1.17	2.5e-05	1.13
		1	78	rs138915041	2	67608059	A	ATT	0.711156	0.980788	2.6e-09	1.17	0.00012	1.12
		1	78	rs668175	2	67664187	G	C	0.725907	0.970935	2.6e-09	1.17	0.00058	1.11
	chr13:31015494-32515494	1	8	rs79183898	13	32221794	A	T	0.0670427	0.837081	1.1e-10	1.33	0.36	1.04
		1	8	rs146258630	13	32224672	G	C	0.0682363	0.834459	1.3e-10	1.33	0.32	1.05
		1	8	rs77197167	13	31693513	C	T	0.0885873	0.761482	7.7e-09	1.28	0.4	1.04
		1	8	rs17620661	13	31680401	T	C	0.0889118	0.78987	9.4e-09	1.27	0.32	1.04
		1	8	rs7999874	13	31691085	A	G	0.0897533	0.784224	1e-08	1.27	0.41	1.04
		1	8	rs111576013	13	31676601	G	A	0.0918657	0.777477	1.1e-08	1.27	0.27	1.05
		1	8	rs17075423	13	31686935	G	A	0.0908652	0.784859	1.1e-08	1.27	0.39	1.04
		1	8	rs17075426	13	31687004	A	G	0.0908632	0.784814	1.1e-08	1.27	0.39	1.04
		2	23	rs71434801	13	31249461	G	C	0.132452	0.764447	3.4e-08	1.22	0.84	0.99
		2	23	rs77197167	13	31693513	C	T	0.0885873	0.761482	5.3e-08	1.26	0.4	1.04
		2	23	rs17620661	13	31680401	T	C	0.0889118	0.78987	6.2e-08	1.26	0.32	1.04
		2	23	rs7999874	13	31691085	A	G	0.0897533	0.784224	6.7e-08	1.25	0.41	1.04
		2	23	rs17075423	13	31686935	G	A	0.0908652	0.784859	7.3e-08	1.25	0.39	1.04
		2	23	rs17075426	13	31687004	A	G	0.0908632	0.784814	7.3e-08	1.25	0.39	1.04
		2	23	rs111576013	13	31676601	G	A	0.0918657	0.777477	7.4e-08	1.25	0.27	1.05
		2	23	rs112032110	13	31676803	G	A	0.0920901	0.776308	7.7e-08	1.25	0.28	1.05
		2	23	rs8002160	13	31679055	A	G	0.0915453	0.777558	9e-08	1.25	0.29	1.05
		2	23	rs17620350	13	31675217	C	A	0.0920075	0.771765	1.2e-07	1.25	0.3	1.04
		2	23	rs76813811	13	31691176	G	T	0.0909358	0.76881	1.3e-07	1.25	0.39	1.04
		2	23	13:32231513:CAA:C	13	32231513	C	CAA	0.74965	0.915691	1.6e-07	1.17	0.017	0.93
		2	23	rs17693019	13	31674959	T	G	0.093062	0.76967	2.7e-07	1.24	0.31	1.04
		2	23	rs11841006	13	32284171	G	C	0.0903165	0.782733	1.4e-06	0.79	0.86	0.99
		2	23	rs9550371	13	31264917	A	G	0.589675	0.952869	1.7e-06	0.9	0.63	0.99
		2	23	rs7320330	13	31694204	C	T	0.105767	0.703431	1.8e-06	1.22	0.67	1.02
		2	23	rs7328607	13	31694243	T	C	0.105738	0.701678	1.8e-06	1.22	0.68	1.02
		2	23	rs4238132	13	31255056	G	A	0.799526	0.739522	2e-06	0.86	0.94	1
		2	23	rs2248564	13	31244180	T	A	0.802346	0.713959	2.2e-06	0.86	0.95	1
		2	23	rs9508814	13	31256096	G	C	0.547389	0.808997	2.4e-06	0.89	0.81	0.99
		2	23	rs3929723	13	31255630	G	A	0.547307	0.808255	2.5e-06	0.89	0.77	0.99
		2	23	rs73169062	13	31663475	A	G	0.148793	0.893418	2.6e-06	1.16	0.34	1.03
		2	23	rs56066606	13	31244379	C	CT	0.771474	0.650099	3e-06	0.86	0.99	1
		3	35	rs77197167	13	31693513	C	T	0.0885873	0.761482	1.8e-07	1.25	0.4	1.04
		3	35	rs17620661	13	31680401	T	C	0.0889118	0.78987	2.1e-07	1.24	0.32	1.04
		3	35	rs7999874	13	31691085	A	G	0.0897533	0.784224	2.3e-07	1.24	0.41	1.04
		3	35	13:32231513:CAA:C	13	32231513	C	CAA	0.74965	0.915691	2.3e-07	1.17	0.017	0.93
		3	35	rs111576013	13	31676601	G	A	0.0918657	0.777477	2.4e-07	1.24	0.27	1.05
		3	35	rs17075423	13	31686935	G	A	0.0908652	0.784859	2.4e-07	1.24	0.39	1.04
		3	35	rs17075426	13	31687004	A	G	0.0908632	0.784814	2.4e-07	1.24	0.39	1.04
		3	35	rs112032110	13	31676803	G	A	0.0920901	0.776308	2.6e-07	1.24	0.28	1.05
		3	35	rs8002160	13	31679055	A	G	0.0915453	0.777558	3e-07	1.24	0.29	1.05
		3	35	rs17620350	13	31675217	C	A	0.0920075	0.771765	3.9e-07	1.24	0.3	1.04
		3	35	rs76813811	13	31691176	G	T	0.0909358	0.76881	4.4e-07	1.24	0.39	1.04
		3	35	rs17693019	13	31674959	T	G	0.093062	0.76967	7.9e-07	1.23	0.31	1.04
		3	35	rs11841006	13	32284171	G	C	0.0903165	0.782733	1.7e-06	0.79	0.86	0.99
		3	35	rs7328607	13	31694243	T	C	0.105738	0.701678	5.6e-06	1.21	0.68	1.02
		3	35	rs7320330	13	31694204	C	T	0.105767	0.703431	5.8e-06	1.21	0.67	1.02
		3	35	rs77422440	13	32129562	A	G	0.0622597	0.789755	7.7e-06	1.25	0.58	1.03
		3	35	rs73169062	13	31663475	A	G	0.148793	0.893418	7.9e-06	1.16	0.34	1.03
		3	35	rs78343117	13	32151572	G	T	0.0638259	0.784387	8.3e-06	1.25	0.78	1.02
		3	35	rs55873793	13	32295425	G	C	0.0668119	0.794759	8.8e-06	0.78	0.93	1
		3	35	rs17620507	13	31675839	G	A	0.103467	0.784667	1.2e-05	1.19	0.42	1.03
		3	35	rs17075392	13	31675673	A	G	0.103822	0.781985	1.4e-05	1.19	0.42	1.03
		3	35	rs75043376	13	31675874	G	A	0.103862	0.781587	1.4e-05	1.19	0.42	1.03
		3	35	rs76937971	13	31675984	T	C	0.103789	0.782136	1.4e-05	1.19	0.42	1.03
		3	35	rs17075396	13	31676299	T	C	0.10377	0.782226	1.4e-05	1.19	0.42	1.03
		3	35	rs113547147	13	31676555	A	G	0.10379	0.78208	1.4e-05	1.19	0.45	1.03
		3	35	rs111475999	13	31676587	C	T	0.103752	0.782306	1.4e-05	1.19	0.42	1.03
		3	35	rs111371415	13	31676770	G	A	0.103741	0.782352	1.4e-05	1.19	0.42	1.03
		3	35	rs74787576	13	31676936	A	G	0.103731	0.782405	1.4e-05	1.19	0.42	1.03
		3	35	rs78954583	13	31677678	G	A	0.103673	0.782813	1.4e-05	1.19	0.43	1.03
		3	35	rs17075406	13	31678276	A	G	0.103355	0.783721	1.4e-05	1.19	0.43	1.03
		3	35	rs113353251	13	31678539	A	G	0.103321	0.783917	1.4e-05	1.19	0.44	1.03
		3	35	rs112172701	13	31678545	T	C	0.10332	0.783921	1.4e-05	1.19	0.43	1.03
		3	35	rs17075455	13	31691644	A	T	0.103384	0.772244	1.4e-05	1.19	0.48	1.03
		3	35	rs59206060	13	31561346	G	GT	0.588811	0.60379	1.6e-05	1.14	0.44	1.02
		3	35	rs7999885	13	31691095	T	G	0.105879	0.781193	1.6e-05	1.19	0.48	1.03
		4	7	rs114300732	13	31662987	T	C	0.0680794	0.902265	1.7e-08	0.67	0.088	1.09
		4	7	rs113361809	13	31662989	T	A	0.068373	0.898586	1.7e-08	0.67	0.083	1.09
		4	7	rs113091919	13	31662181	C	G	0.0678403	0.904094	2.4e-08	0.67	0.093	1.09
		4	7	rs7990345	13	31665104	C	T	0.0842912	0.938617	2.9e-08	0.72	0.32	1.05
		4	7	rs7984946	13	31665066	G	A	0.0841734	0.939168	3.4e-08	0.72	0.32	1.05
		4	7	rs12876945	13	31682226	T	C	0.206618	0.910068	1.6e-07	0.82	0.018	1.08
		4	7	13:32231513:CAA:C	13	32231513	C	CAA	0.74965	0.915691	4e-07	1.17	0.017	0.93
		5	12	13:32231513:CAA:C	13	32231513	C	CAA	0.74965	0.915691	8.4e-07	1.16	0.017	0.93
		5	12	rs11841006	13	32284171	G	C	0.0903165	0.782733	1.3e-06	0.79	0.86	0.99
		5	12	rs12876945	13	31682226	T	C	0.206618	0.910068	2.9e-06	0.84	0.018	1.08
		5	12	rs77422440	13	32129562	A	G	0.0622597	0.789755	7.5e-06	1.25	0.58	1.03
		5	12	rs55873793	13	32295425	G	C	0.0668119	0.794759	8.4e-06	0.78	0.93	1
		5	12	rs78343117	13	32151572	G	T	0.0638259	0.784387	8.6e-06	1.25	0.78	1.02
		5	12	rs59206060	13	31561346	G	GT	0.588811	0.60379	1.3e-05	1.14	0.44	1.02
		5	12	rs55737160	13	32191961	T	C	0.0978759	0.891624	5.3e-05	0.84	0.98	1
		5	12	rs10651552	13	31969860	TACAC	T	0.842403	0.528787	7.2e-05	0.85	0.098	0.94
		5	12	rs9549059	13	32351162	C	A	0.22889	0.972469	7.2e-05	1.11	0.15	0.96
		5	12	rs9549049	13	32348859	C	T	0.229177	0.974405	7.3e-05	1.11	0.16	0.96
		5	12	rs4075473	13	31307172	G	T	0.225161	0.968865	7.8e-05	0.9	0.66	0.99
		6	6	rs1623189	13	32232683	T	G	0.739048	0.946011	1.3e-31	0.37	0.66	0.99
		6	6	rs9315139	13	32236278	A	G	0.73886	0.953583	1.6e-31	0.38	0.67	0.99
		6	6	rs1752548	13	32236800	G	A	0.739058	0.953088	1.9e-31	0.38	0.68	0.99
		6	6	rs71436451	13	32247225	T	C	0.260789	0.952793	7.2e-31	2.61	0.71	1.01
		6	6	rs71436452	13	32247360	A	C	0.260768	0.952565	3.6e-30	2.58	0.74	1.01
		6	6	rs12855001	13	32249157	C	T	0.260916	0.952835	3.7e-30	2.57	0.74	1.01
	chr13:33395975-34395975	1	1	rs736596	13	33776506	T	G	0.0939445	0.663776	1.2e-12	1.37	0.25	0.95
		2	1	rs77889880	13	33776161	T	A	0.0960726	0.7995	3e-21	0.51	0.019	1.12
		3	1	rs67776313	13	33934343	A	AT	0.33016	0.702169	7.7e-12	0.81	0.46	0.98
		4	42	rs71196514	13	33800572	C	CT	0.383186	0.667241	1e-07	0.86	0.62	1.01
		4	42	rs561515	13	33656678	A	G	0.674506	0.915091	2.2e-07	0.88	0.35	0.97
		4	42	rs9591501	13	33658270	T	C	0.067856	0.94009	2.2e-07	0.77	0.31	0.95
		4	42	rs589909	13	33657033	G	A	0.674733	0.915927	3.2e-07	0.88	0.37	0.98
		4	42	rs9536368	13	33657757	G	A	0.072259	0.973936	3.2e-07	0.79	0.28	0.95
		4	42	rs9536377	13	33665376	G	A	0.0786874	0.844334	3.8e-07	0.78	0.28	0.95
		4	42	rs9596766	13	33652087	C	T	0.0705232	0.960722	6e-07	0.79	0.32	0.95
		4	42	rs9536350	13	33647628	A	G	0.0705117	0.951613	6.2e-07	0.79	0.29	0.95
		4	42	chr13_33657702_A_C	13	33657702	C	A	0.0727092	1	7.3e-07	0.8	0.29	0.95
		4	42	rs474054	13	33553561	C	T	0.331085	0.81237	1.1e-06	0.88	0.0071	0.92
		4	42	rs74045691	13	33718242	C	A	0.0672339	0.96485	1.8e-06	0.79	0.063	0.9
		4	42	rs5802676	13	33818152	C	CT	0.631772	0.839075	2.3e-06	1.13	0.065	0.95
		4	42	rs74796280	13	33700860	C	A	0.0625732	0.962989	2.4e-06	0.78	0.031	0.89
		4	42	rs9527029	13	33629657	T	C	0.0769407	0.923919	2.5e-06	0.8	0.41	0.96
		4	42	rs144548129	13	33696084	A	G	0.0632398	0.928402	2.6e-06	0.78	0.028	0.88
		4	42	rs76626680	13	33697327	T	C	0.0627692	0.937477	2.6e-06	0.78	0.03	0.88
		4	42	rs139182203	13	33696299	G	A	0.0632381	0.92875	2.7e-06	0.78	0.028	0.88
		4	42	rs9526839	13	33553783	C	T	0.136051	0.832722	2.8e-06	0.84	0.73	0.99
		4	42	rs9596717	13	33632007	G	A	0.0768525	0.924571	2.8e-06	0.8	0.43	0.96
		4	42	rs9527033	13	33631746	A	G	0.0768521	0.924624	2.9e-06	0.8	0.43	0.96
		4	42	rs9597055	13	33824988	C	T	0.228179	1	2.9e-06	1.15	0.79	1.01
		4	42	rs9526984	13	33609937	G	A	0.0760632	0.905069	3e-06	0.8	0.34	0.95
		4	42	rs9526981	13	33608957	G	T	0.076587	0.908671	3.1e-06	0.8	0.34	0.95
		4	42	rs140517122	13	33621493	CT	C	0.117608	0.584072	3.1e-06	1.23	0.12	1.07
		4	42	rs144631198	13	33710954	T	TG	0.0651695	0.978551	3.1e-06	0.79	0.05	0.9
		4	42	rs7322586	13	33712785	A	G	0.066117	0.967584	3.1e-06	0.79	0.063	0.9
		4	42	rs9536300	13	33621581	G	C	0.0769561	0.922024	3.4e-06	0.81	0.42	0.96
		4	42	rs17644137	13	33706926	C	G	0.0649645	0.978649	3.4e-06	0.79	0.05	0.9
		4	42	rs10492402	13	33708789	T	C	0.0649638	0.978639	3.4e-06	0.79	0.05	0.9
		4	42	rs9526983	13	33609282	G	A	0.0785022	0.884888	3.5e-06	0.8	0.38	0.96
		4	42	rs9536254	13	33612279	G	T	0.0765867	0.908889	3.5e-06	0.81	0.35	0.95
		4	42	rs9597056	13	33825160	A	G	0.225519	0.985115	3.8e-06	1.15	0.82	1.01
		4	42	rs147541247	13	33707601	G	GA	0.0651739	0.977786	4.2e-06	0.79	0.055	0.9
		4	42	rs57608739	13	33698401	G	A	0.0634757	0.947781	4.4e-06	0.79	0.038	0.89
		4	42	rs612723	13	33619852	T	A	0.0770975	0.909863	4.7e-06	0.81	0.4	0.96
		4	42	rs9536284	13	33618347	A	C	0.0785646	0.909937	5.2e-06	0.81	0.48	0.96
		4	42	rs73176853	13	33625457	A	G	0.0777639	0.932005	5.2e-06	0.81	0.44	0.96
		4	42	rs76748569	13	33725361	T	G	0.0656901	0.955685	5.7e-06	0.79	0.073	0.91
		4	42	rs581971	13	33644398	A	G	0.460902	0.91852	6e-06	0.9	0.52	0.98
		4	42	rs9526952	13	33600815	A	G	0.0772056	0.906338	6.2e-06	0.81	0.45	0.96
		4	42	rs9536207	13	33603838	A	C	0.07721	0.90663	6.3e-06	0.81	0.45	0.96
		4	42	rs2555600	13	33821581	C	T	0.720039	0.991984	8e-06	1.12	0.22	0.96
		5	52	rs2555605	13	33833810	T	C	0.638031	1	4.6e-08	1.15	0.2	0.97
		5	52	rs2555598	13	33829198	T	C	0.637145	0.977234	6.2e-08	1.15	0.25	0.97
		5	52	rs2555600	13	33821581	C	T	0.720039	0.991984	8.3e-08	1.15	0.22	0.96
		5	52	rs113409745	13	33821624	AT	A	0.719617	0.992086	1.3e-07	1.15	0.24	0.97
		5	52	rs7983119	13	33808848	A	C	0.346682	0.982006	1.4e-07	1.17	0.13	1.04
		5	52	rs2555601	13	33821122	C	T	0.719612	0.992931	1.4e-07	1.15	0.24	0.97
		5	52	rs2858138	13	33822090	C	G	0.72131	0.992115	2e-07	1.15	0.27	0.97
		5	52	rs12871317	13	33830542	G	A	0.6414	0.979143	2.2e-07	1.14	0.29	0.97
		5	52	rs2555597	13	33828180	C	T	0.747526	0.877016	2.3e-07	1.16	0.38	0.97
		5	52	rs2858136	13	33817282	T	C	0.720405	0.99521	2.4e-07	1.15	0.28	0.97
		5	52	rs2147816	13	33813680	A	G	0.721381	0.995312	3e-07	1.15	0.28	0.97
		5	52	rs2764621	13	33812184	C	T	0.72107	0.996128	3.1e-07	1.15	0.28	0.97
		5	52	rs5802676	13	33818152	C	CT	0.631772	0.839075	4e-07	1.14	0.065	0.95
		5	52	rs2182128	13	33818017	T	C	0.720578	1	4.4e-07	1.14	0.31	0.97
		5	52	rs2555594	13	33822593	C	T	0.680798	0.985456	4.4e-07	1.14	0.3	0.97
		5	52	rs9591501	13	33658270	T	C	0.067856	0.94009	4.7e-07	0.78	0.31	0.95
		5	52	rs2555591	13	33781514	T	C	0.708354	0.881282	5.1e-07	1.15	0.52	0.98
		5	52	rs9536368	13	33657757	G	A	0.072259	0.973936	6.8e-07	0.79	0.28	0.95
		5	52	rs474054	13	33553561	C	T	0.331085	0.81237	9e-07	0.88	0.0071	0.92
		5	52	rs2764622	13	33811410	C	T	0.678991	0.987724	9.2e-07	1.13	0.35	0.97
		5	52	rs9536350	13	33647628	A	G	0.0705117	0.951613	1.2e-06	0.79	0.29	0.95
		5	52	rs9596766	13	33652087	C	T	0.0705232	0.960722	1.2e-06	0.79	0.32	0.95
		5	52	rs762888	13	33823130	G	T	0.751427	0.895881	1.2e-06	1.15	0.27	0.97
		5	52	chr13_33657702_A_C	13	33657702	C	A	0.0727092	1	1.4e-06	0.8	0.29	0.95
		5	52	rs2858137	13	33821111	A	G	0.751026	0.898777	1.4e-06	1.15	0.28	0.97
		5	52	rs9536885	13	33824888	A	G	0.428354	0.996442	1.4e-06	1.13	0.42	1.02
		5	52	rs9536377	13	33665376	G	A	0.0786874	0.844334	1.6e-06	0.79	0.28	0.95
		5	52	rs2858133	13	33802846	T	C	0.748881	0.888592	1.6e-06	1.15	0.28	0.97
		5	52	rs74045691	13	33718242	C	A	0.0672339	0.96485	1.8e-06	0.79	0.063	0.9
		5	52	rs74796280	13	33700860	C	A	0.0625732	0.962989	1.9e-06	0.78	0.031	0.89
		5	52	rs561515	13	33656678	A	G	0.674506	0.915091	2.1e-06	0.88	0.35	0.97
		5	52	rs144548129	13	33696084	A	G	0.0632398	0.928402	2.1e-06	0.78	0.028	0.88
		5	52	rs2764623	13	33811252	C	T	0.681132	0.988538	2.1e-06	1.13	0.36	0.97
		5	52	rs139182203	13	33696299	G	A	0.0632381	0.92875	2.2e-06	0.78	0.028	0.88
		5	52	rs76626680	13	33697327	T	C	0.0627692	0.937477	2.2e-06	0.78	0.03	0.88
		5	52	rs9527285	13	33824770	C	T	0.428507	1	2.3e-06	1.13	0.38	1.02
		5	52	rs9527029	13	33629657	T	C	0.0769407	0.923919	2.6e-06	0.8	0.41	0.96
		5	52	rs7322586	13	33712785	A	G	0.066117	0.967584	2.6e-06	0.79	0.063	0.9
		5	52	rs144631198	13	33710954	T	TG	0.0651695	0.978551	2.7e-06	0.79	0.05	0.9
		5	52	rs9527033	13	33631746	A	G	0.0768521	0.924624	2.9e-06	0.8	0.43	0.96
		5	52	rs9596717	13	33632007	G	A	0.0768525	0.924571	2.9e-06	0.8	0.43	0.96
		5	52	rs9526981	13	33608957	G	T	0.076587	0.908671	3e-06	0.8	0.34	0.95
		5	52	rs9526984	13	33609937	G	A	0.0760632	0.905069	3e-06	0.8	0.34	0.95
		5	52	rs589909	13	33657033	G	A	0.674733	0.915927	3e-06	0.89	0.37	0.98
		5	52	rs17644137	13	33706926	C	G	0.0649645	0.978649	3e-06	0.79	0.05	0.9
		5	52	rs10492402	13	33708789	T	C	0.0649638	0.978639	3e-06	0.79	0.05	0.9
		5	52	rs9526983	13	33609282	G	A	0.0785022	0.884888	3.1e-06	0.8	0.38	0.96
		5	52	rs9536254	13	33612279	G	T	0.0765867	0.908889	3.4e-06	0.8	0.35	0.95
		5	52	rs9536300	13	33621581	G	C	0.0769561	0.922024	3.4e-06	0.81	0.42	0.96
		5	52	rs57608739	13	33698401	G	A	0.0634757	0.947781	3.5e-06	0.79	0.038	0.89
		5	52	rs147541247	13	33707601	G	GA	0.0651739	0.977786	3.6e-06	0.79	0.055	0.9
		5	52	rs9537112	13	33882817	T	C	0.692224	0.964419	3.7e-06	1.13	0.46	0.98
		6	46	rs74796280	13	33700860	C	A	0.0625732	0.962989	4.7e-07	0.77	0.031	0.89
		6	46	rs74045691	13	33718242	C	A	0.0672339	0.96485	5e-07	0.78	0.063	0.9
		6	46	rs144548129	13	33696084	A	G	0.0632398	0.928402	5.2e-07	0.77	0.028	0.88
		6	46	rs76626680	13	33697327	T	C	0.0627692	0.937477	5.2e-07	0.77	0.03	0.88
		6	46	rs139182203	13	33696299	G	A	0.0632381	0.92875	5.4e-07	0.77	0.028	0.88
		6	46	rs7322586	13	33712785	A	G	0.066117	0.967584	5.4e-07	0.78	0.063	0.9
		6	46	rs9591501	13	33658270	T	C	0.067856	0.94009	6e-07	0.78	0.31	0.95
		6	46	rs144631198	13	33710954	T	TG	0.0651695	0.978551	6.1e-07	0.78	0.05	0.9
		6	46	rs17644137	13	33706926	C	G	0.0649645	0.978649	6.8e-07	0.78	0.05	0.9
		6	46	rs10492402	13	33708789	T	C	0.0649638	0.978639	6.8e-07	0.78	0.05	0.9
		6	46	rs147541247	13	33707601	G	GA	0.0651739	0.977786	8.2e-07	0.78	0.055	0.9
		6	46	rs9536368	13	33657757	G	A	0.072259	0.973936	8.6e-07	0.79	0.28	0.95
		6	46	rs57608739	13	33698401	G	A	0.0634757	0.947781	8.8e-07	0.77	0.038	0.89
		6	46	rs76748569	13	33725361	T	G	0.0656901	0.955685	1.1e-06	0.78	0.073	0.91
		6	46	rs9536350	13	33647628	A	G	0.0705117	0.951613	1.4e-06	0.79	0.29	0.95
		6	46	rs9596766	13	33652087	C	T	0.0705232	0.960722	1.4e-06	0.79	0.32	0.95
		6	46	rs474054	13	33553561	C	T	0.331085	0.81237	1.5e-06	0.88	0.0071	0.92
		6	46	chr13_33657702_A_C	13	33657702	C	A	0.0727092	1	1.7e-06	0.8	0.29	0.95
		6	46	rs9569212	13	33855532	T	G	0.246296	0.886234	1.8e-06	1.22	0.8	0.99
		6	46	rs9536377	13	33665376	G	A	0.0786874	0.844334	2e-06	0.8	0.28	0.95
		6	46	rs9563287	13	33852233	T	C	0.275712	1	2.4e-06	1.19	0.71	0.99
		6	46	rs3742324	13	33854228	A	G	0.275374	0.993264	2.8e-06	1.19	0.71	0.99
		6	46	rs581971	13	33644398	A	G	0.460902	0.91852	3e-06	0.9	0.52	0.98
		6	46	rs9527029	13	33629657	T	C	0.0769407	0.923919	3.5e-06	0.81	0.41	0.96
		6	46	rs9527033	13	33631746	A	G	0.0768521	0.924624	4e-06	0.81	0.43	0.96
		6	46	rs9596717	13	33632007	G	A	0.0768525	0.924571	4e-06	0.81	0.43	0.96
		6	46	rs9526981	13	33608957	G	T	0.076587	0.908671	4.3e-06	0.81	0.34	0.95
		6	46	rs9526984	13	33609937	G	A	0.0760632	0.905069	4.3e-06	0.81	0.34	0.95
		6	46	rs9536300	13	33621581	G	C	0.0769561	0.922024	4.7e-06	0.81	0.42	0.96
		6	46	rs9536254	13	33612279	G	T	0.0765867	0.908889	4.8e-06	0.81	0.35	0.95
		6	46	rs2858129	13	33785685	C	A	0.363987	0.895082	5.2e-06	0.87	0.29	0.97
		6	46	rs9526983	13	33609282	G	A	0.0785022	0.884888	5.3e-06	0.81	0.38	0.96
		6	46	rs561515	13	33656678	A	G	0.674506	0.915091	5.9e-06	0.89	0.35	0.97
		6	46	rs612723	13	33619852	T	A	0.0770975	0.909863	6.6e-06	0.81	0.4	0.96
		6	46	rs73176853	13	33625457	A	G	0.0777639	0.932005	6.7e-06	0.81	0.44	0.96
		6	46	rs9536284	13	33618347	A	C	0.0785646	0.909937	6.8e-06	0.81	0.48	0.96
		6	46	rs589909	13	33657033	G	A	0.674733	0.915927	8.1e-06	0.89	0.37	0.98
		6	46	rs9526952	13	33600815	A	G	0.0772056	0.906338	8.8e-06	0.81	0.45	0.96
		6	46	rs9536207	13	33603838	A	C	0.07721	0.90663	8.8e-06	0.81	0.45	0.96
		6	46	rs9526839	13	33553783	C	T	0.136051	0.832722	1.2e-05	0.85	0.73	0.99
		6	46	rs140517122	13	33621493	CT	C	0.117608	0.584072	1.8e-05	1.21	0.12	1.07
		6	46	rs2764626	13	33778469	C	T	0.322128	0.832995	1.9e-05	0.88	0.33	0.97
		6	46	rs2764607	13	33728186	C	T	0.698126	0.922085	2.9e-05	1.12	0.05	1.06
		6	46	rs9536936	13	33842309	A	G	0.275452	0.975432	4.1e-05	1.17	0.83	0.99
		6	46	13:33651995:C:CTA	13	33651995	CTA	C	0.0520074	0.776834	4.3e-05	0.78	0.23	0.93
		6	46	rs9536935	13	33842254	A	G	0.275443	0.97485	4.3e-05	1.17	0.83	0.99
	chr13:34793902-35793902	1	18	rs4943263	13	35376357	C	T	0.731473	0.991884	6.3e-11	0.85	0.98	1
		1	18	rs9285105	13	35401298	G	A	0.732901	0.984322	7.1e-11	0.85	0.92	1
		1	18	rs7331130	13	35400487	C	A	0.73282	0.985162	7.2e-11	0.85	0.93	1
		1	18	rs7985012	13	35389070	A	T	0.732731	0.986873	9.6e-11	0.85	0.89	1
		1	18	rs7324947	13	35395932	A	G	0.731672	0.990435	1.1e-10	0.85	0.94	1
		1	18	rs11302005	13	35377480	C	CA	0.7283	0.960691	1.3e-10	0.85	0.95	1
		1	18	rs11287318	13	35399926	A	AT	0.72979	0.983281	2.4e-10	0.85	0.94	1
		1	18	rs200521942	13	35399932	A	T	0.729791	0.983273	2.4e-10	0.85	0.94	1
		1	18	rs4943268	13	35407906	A	T	0.766683	0.972149	5.6e-10	0.85	0.36	1.03
		1	18	rs4943269	13	35408821	T	C	0.765576	0.976356	5.7e-10	0.85	0.41	1.02
		1	18	rs148742338	13	35372351	T	TG	0.119234	0.894018	6.1e-10	1.24	0.73	1.01
		1	18	rs9542488	13	35412060	C	T	0.765677	0.9741	6.5e-10	0.85	0.41	1.02
		1	18	rs9542481	13	35411396	T	G	0.765128	0.972627	7.3e-10	0.85	0.38	1.03
		1	18	rs2322384	13	35412895	T	C	0.766549	0.973123	8.4e-10	0.85	0.43	1.02
		1	18	rs1535783	13	35414195	T	G	0.766538	0.970915	8.9e-10	0.85	0.42	1.02
		1	18	rs150062576	13	35376844	T	C	0.119698	0.885692	1.1e-09	1.23	0.65	1.02
		1	18	rs36197815	13	35417897	A	AG	0.766379	0.971887	2e-09	0.86	0.43	1.02
		1	18	rs9542482	13	35411420	T	G	0.752843	0.945955	4e-09	0.86	0.5	1.02
		2	3	rs2202781	13	35292372	G	A	0.241097	0.925936	3.1e-11	1.2	0.6	0.98
		2	3	rs12877643	13	35314360	T	C	0.251721	0.935141	8e-11	1.19	0.88	1
		2	3	rs9542070	13	35314342	C	T	0.298724	0.880029	2.2e-10	0.83	0.35	0.97
		3	40	rs55927139	13	35315593	T	A	0.395785	0.765727	5.6e-08	0.86	0.75	0.99
		3	40	rs55675572	13	35315594	A	T	0.395786	0.765724	5.6e-08	0.86	0.75	0.99
		3	40	rs35983781	13	35192113	TC	T	0.300902	0.947405	3.2e-07	0.87	0.25	0.97
		3	40	rs55770758	13	35184198	G	A	0.335019	0.986965	5.5e-07	0.88	0.19	0.96
		3	40	rs11397135	13	35184215	TA	T	0.335018	0.986965	5.5e-07	0.88	0.19	0.96
		3	40	rs9541360	13	35183786	C	T	0.335049	0.98777	5.6e-07	0.88	0.21	0.97
		3	40	rs11618012	13	35339417	C	A	0.159985	0.972947	6.7e-07	0.81	0.28	0.96
		3	40	rs4943232	13	35176534	T	C	0.284942	0.923152	7.9e-07	0.87	0.31	0.97
		3	40	rs9541399	13	35190385	T	C	0.278609	0.936773	8.2e-07	0.87	0.39	0.97
		3	40	rs4943236	13	35187177	C	T	0.333464	0.98457	9.2e-07	0.88	0.18	0.96
		3	40	rs9542070	13	35314342	C	T	0.298724	0.880029	9.8e-07	0.86	0.35	0.97
		3	40	rs60298977	13	35345292	C	T	0.160886	0.968449	1.3e-06	0.82	0.28	0.96
		3	40	rs34711650	13	35191353	C	CA	0.30199	0.9274	1.4e-06	0.88	0.2	0.96
		3	40	rs56980562	13	35345207	T	A	0.161072	0.968733	1.4e-06	0.82	0.28	0.96
		3	40	rs4129985	13	35188995	A	G	0.29482	0.979117	1.6e-06	0.88	0.25	0.97
		3	40	rs73163846	13	35171821	G	A	0.30829	0.957979	1.7e-06	0.88	0.13	0.96
		3	40	rs67137114	13	35181979	A	ACACC	0.295275	0.98494	1.7e-06	0.88	0.23	0.97
		3	40	rs9541351	13	35181939	T	G	0.304241	0.967491	1.8e-06	0.88	0.19	0.96
		3	40	rs9541352	13	35182031	A	C	0.294317	0.982493	2.4e-06	0.88	0.21	0.96
		3	40	rs55671641	13	35181011	C	T	0.307492	0.971303	2.7e-06	0.89	0.13	0.96
		3	40	rs17753659	13	35187616	G	T	0.293701	0.982266	2.7e-06	0.88	0.2	0.96
		3	40	rs55770568	13	35181028	A	G	0.307319	0.972181	2.8e-06	0.89	0.14	0.96
		3	40	rs9529341	13	35185430	T	C	0.294093	0.981935	2.9e-06	0.88	0.17	0.96
		3	40	rs10507419	13	35186452	A	T	0.293493	0.983385	2.9e-06	0.88	0.2	0.96
		3	40	rs4943235	13	35186899	A	C	0.29405	0.981758	2.9e-06	0.88	0.17	0.96
		3	40	rs55902196	13	35187731	G	T	0.294032	0.981453	2.9e-06	0.88	0.17	0.96
		3	40	rs55964921	13	35187827	T	A	0.293593	0.982496	3e-06	0.88	0.2	0.96
		3	40	rs55981648	13	35187833	G	T	0.293592	0.982493	3e-06	0.88	0.2	0.96
		3	40	rs56382747	13	35187835	T	TG	0.293592	0.982492	3e-06	0.88	0.2	0.96
		3	40	rs10507420	13	35188269	T	C	0.293578	0.982052	3e-06	0.88	0.21	0.96
		3	40	rs61947292	13	35188353	A	G	0.293571	0.981587	3e-06	0.88	0.21	0.96
		3	40	rs9529347	13	35188458	C	T	0.293523	0.981189	3e-06	0.88	0.21	0.96
		3	40	rs9541398	13	35190297	C	T	0.293355	0.964861	3e-06	0.88	0.21	0.96
		3	40	rs4943233	13	35176599	T	G	0.306319	0.960268	3.1e-06	0.89	0.11	0.96
		3	40	rs9541336	13	35177048	A	G	0.306291	0.960513	3.1e-06	0.89	0.11	0.96
		3	40	rs9541392	13	35190164	T	C	0.292962	0.966322	3.1e-06	0.88	0.25	0.97
		3	40	rs11617355	13	35180815	C	T	0.306709	0.964777	3.8e-06	0.89	0.12	0.96
		3	40	rs17809664	13	35180305	T	C	0.30597	0.966167	4e-06	0.89	0.12	0.96
		3	40	rs9541350	13	35181711	G	A	0.307404	1	4.4e-06	0.89	0.15	0.96
		3	40	chr13_34826872_G_T	13	34826872	T	G	0.289299	1	4.9e-06	0.89	0.9	1
		4	21	rs17755120	13	35270340	T	A	0.197808	0.980042	6.3e-07	0.76	0.48	0.98
		4	21	rs79007964	13	35271470	T	G	0.197594	0.979328	6.4e-07	0.76	0.42	0.97
		4	21	rs58303134	13	35247837	T	A	0.201063	0.928334	1e-06	0.77	0.44	0.98
		4	21	rs73163873	13	35256456	T	C	0.204043	0.938147	1.3e-06	0.77	0.5	0.98
		4	21	rs59239913	13	35263462	A	T	0.196736	0.976779	1.3e-06	0.77	0.5	0.98
		4	21	rs56982940	13	35263532	T	TCAG	0.196521	0.976717	1.5e-06	0.77	0.48	0.98
		4	21	rs58873764	13	35261201	T	A	0.196655	0.97566	1.8e-06	0.77	0.49	0.98
		4	21	rs73163883	13	35261518	T	G	0.197088	0.973471	1.8e-06	0.77	0.48	0.98
		4	21	rs35491291	13	35260461	T	C	0.196679	0.975402	1.9e-06	0.77	0.49	0.98
		4	21	rs60196059	13	35259134	T	G	0.196721	0.974985	2e-06	0.77	0.49	0.98
		4	21	rs60252587	13	35257269	T	G	0.196261	0.973482	2.3e-06	0.77	0.49	0.98
		4	21	rs60999032	13	35257065	C	T	0.196266	0.972961	2.4e-06	0.77	0.5	0.98
		4	21	chr13_34826872_G_T	13	34826872	T	G	0.289299	1	6.4e-06	0.89	0.9	1
		4	21	rs7992404	13	34825686	T	C	0.296315	0.783939	2.3e-05	1.12	0.92	1
		4	21	rs67406909	13	34811157	C	T	0.135836	0.923136	2.7e-05	1.15	0.018	0.92
		4	21	rs35257429	13	34811687	G	A	0.135854	0.923341	2.8e-05	1.15	0.018	0.92
		4	21	rs2065984	13	34814887	A	C	0.136837	0.932857	2.9e-05	1.15	0.017	0.92
		4	21	rs12871057	13	34802142	A	G	0.136393	0.928874	3.2e-05	1.15	0.014	0.92
		4	21	rs12584727	13	34804036	A	C	0.13528	0.92246	3.7e-05	1.15	0.015	0.92
		4	21	rs7992381	13	34826347	T	G	0.745826	0.794187	4.3e-05	0.89	0.83	0.99
		4	21	rs116564442	13	35332427	C	A	0.0744033	0.85005	5.9e-05	1.2	0.58	0.97
	N = 62,822 breast cancer cases (57,725 BCAC cases and 5,097 BRCA2 mutation carrier cases)
	1 Significant region in the main analysis used to look for credible causal variants (CCV)
	2 Signal number (the first one correspond to the CCV set without any adjustement and the following are those with adjstement on each most significant SNP of the previous signals)
	3 Number of credible causal variants in each signals (SNP with p-vaue at 2 order of magnitude of the most significant one)
	4 Chromosome
	5 Build 37 position
	6 Frequency of the allele for which effect is estimated in BCAC cases (OncoArray dataset)
	7 Imputation accuracy
	8 p-value in the case-only analysis after adjustement with the most significant SNP of the previous signals (except for this of the signal 0)
	9 Per allele odds ratio estimated in the case-only analysis. OR values were computed from a two sided logistic regression adjusted for age at BC diagnosis, country, the first four principal components and the most significant SNP of the previous signals (except for this of the signal 0).
	10 Pvalue found in CIMBA cohort analysis
	11 Per allele hazard ratio estimated in CIMBA cohort analysis
