# Supplementary material for: A case-only study to identify genetic modifiers of breast cancer risk for BRCA1/BRCA2 mutation carriers
Source: Nat Commun. 2021 Feb 17;12:1078. doi: 10.1038/s41467-020-20496-3 (PMC7890067; doi:10.1038/s41467-020-20496-3)
Supplement: Supplementary file 4 — Supplementary Data 1-9 [file 41467_2020_20496_MOESM4_ESM.zip › Supplementary data/Supplementary data 9.xlsx]

## Sheet: Supp_data9
	Supplementary data 9 - INQUISIT results for CCV found in the case-only analysis for BRCA2 mutation carriers.
	Region1	Signal2	Gene3	Biotype4	N_SNPs_Signal5	N_signal_gene_as_target6	Catgory7	DriverStatus8	Score_with_driver9	FINAL_INQ_SCORE_LEVEL10
	chr2:67099466-68099466	1	ETAA1	protein_coding	78	1	distal	0	4	2
		1	ETAA1	protein_coding	78	1	coding	0	1	2
		1	AC007392.3	lincRNA	78	1	distal	0	0.04	3
	chr13:31015494-32515494	2	ALOX5AP	protein_coding	7	1	distal	0	3	2
		2	HMGB1	protein_coding	7	1	distal	0	3	2
		2	USPL1	protein_coding	7	1	distal	0	3	2
		3	B3GALTL	protein_coding	29	2	distal	0	0	0
		3	HSPH1	protein_coding	29	3	distal	0	3	2
		4	B3GALTL	protein_coding	5	2	distal	0	0	0
		4	HSPH1	protein_coding	5	3	distal	0	0.6	3
		5	HSPH1	protein_coding	12	3	distal	0	3	2
	chr13:33395975-34395975	4	STARD13	protein_coding	3	3	distal	0	2	2
		5	STARD13	protein_coding	24	3	distal	0	4	2
		6	STARD13	protein_coding	46	3	distal	0	7	1
		6	KL	protein_coding	46	1	distal	0	2	2
		6	PDS5B	protein_coding	46	1	distal	0	4	2
		6	RP11-141M1.1	lincRNA	46	1	distal	0	3	2
		6	RP11-37L2.1	lincRNA	46	1	distal	0	3	2
		6	STARD13-AS	processed_transcript	46	1	distal	0	3	2
		6	AL161898.1	miRNA	46	1	distal	0	0.3	3
		6	N4BP2L2	protein_coding	46	1	distal	0	0.6	3
		6	STARD13-IT1	sense_intronic	46	1	distal	0	0.6	3
	chr13:34793902-35793902	3	NBEA	protein_coding	39	2	distal	0	2	2
		4	NBEA	protein_coding	21	2	distal	0	3	2
	N = 62,822 breast cancer cases (57,725 BCAC cases and 5,097 BRCA2 mutation carrier cases)
	1 Association locus co-ordinates (hg19)
	2 Independent signal
	3 GenCode v19 gene symbol
	4 GenCode v19 gene biotype
	5 Number of candidate SNPs in signal
	6 Number of independent signals predicted to target gene
	7 INQUISIT prediction category (distal, promoter, coding)
	8 Breast Cancer driver gene status
	9 INQUISIT score after adding driver status
	10 Final INQUISIT level: 1 = most functional evidence supporting potential link between CCVs and target gene
