# Supplementary material for: A case-only study to identify genetic modifiers of breast cancer risk for BRCA1/BRCA2 mutation carriers
Source: Nat Commun. 2021 Feb 17;12:1078. doi: 10.1038/s41467-020-20496-3 (PMC7890067; doi:10.1038/s41467-020-20496-3)
Supplement: Supplementary file 4 — Supplementary Data 1-9 [file 41467_2020_20496_MOESM4_ESM.zip › Supplementary data/Supplementary data 5.xlsx]

## Sheet: Supp_data5
	Supplementary data 5 -102 SNPs associated in the case-only analysis for BRCA2 mutation carriers (after re-imputation and before step-wise regression).
	SNP name*	Chr1	Location	Position2	Estimated effect allele	Referent Allele	Frequency 3	r² 4	OR5	P6
	rs6731934	2	2p14	67559553	G	A	0.71213	0.991168	1.16689	1.26923e-09
	rs149880885	2	2p14	67561223	C	T	0.712915	0.993426	1.16762	1.07989e-09
	rs112898427	2	2p14	67561335	T	C	0.701729	0.957112	1.17219	5.49532e-10
	rs111678125	2	2p14	67561348	G	C	0.662459	0.918331	1.16544	1.12778e-09
	rs7369762	2	2p14	67561485	C	T	0.711984	0.989758	1.16796	1.04621e-09
	rs7368884	2	2p14	67561542	T	C	0.71232	0.991493	1.16781	1.0558e-09
	rs7370580	2	2p14	67561614	C	A	0.70905	0.987636	1.17107	5.09324e-10
	rs10184661	2	2p14	67564527	C	T	0.71288	0.996136	1.16864	8.34275e-10
	rs4671795	2	2p14	67567068	G	A	0.712918	0.996856	1.16792	9.61186e-10
	rs139589686	2	2p14	67571094	TAAAGA	T	0.712939	0.994735	1.16714	1.15387e-09
	rs6721534	2	2p14	67574662	A	G	0.713219	0.996085	1.16754	1.04932e-09
	rs1842958	2	2p14	67576559	T	G	0.712487	0.993987	1.16764	1.02934e-09
	rs6546296	2	2p14	67578422	G	A	0.713051	0.993398	1.16805	9.76686e-10
	rs7564335	2	2p14	67579967	G	A	0.71333	0.995481	1.16816	9.34315e-10
	rs6546297	2	2p14	67580520	T	G	0.714414	0.989109	1.16767	1.20956e-09
	rs6546298	2	2p14	67581853	G	T	0.713412	0.99567	1.16719	1.14426e-09
	rs12998719	2	2p14	67583252	G	A	0.714845	0.990014	1.16808	1.11329e-09
	rs6739471	2	2p14	67585593	C	T	0.713264	0.996482	1.16729	1.10064e-09
	rs113688190	2	2p14	67587963	C	T	0.713137	0.996284	1.1675	1.05029e-09
	rs6736721	2	2p14	67588780	G	C	0.712762	0.995524	1.16769	1.00922e-09
	rs11890682	2	2p14	67589585	G	A	0.713213	0.996647	1.16713	1.13154e-09
	rs1601529	2	2p14	67594837	A	T	0.713229	0.995714	1.16709	1.16254e-09
	rs1601530	2	2p14	67594916	A	G	0.713184	0.997082	1.16705	1.1411e-09
	rs7592026	2	2p14	67595139	A	G	0.713185	0.997054	1.16706	1.1411e-09
	rs6546300	2	2p14	67595196	G	T	0.713215	0.996966	1.16706	1.14116e-09
	rs6714988	2	2p14	67595789	G	A	0.713048	0.996518	1.16636	1.32138e-09
	rs10172832	2	2p14	67600006	T	C	0.714267	0.994008	1.16644	1.42203e-09
	rs10198774	2	2p14	67600092	C	A	0.714259	0.99396	1.16642	1.42831e-09
	rs1027000	2	2p14	67600789	C	T	0.714285	0.99402	1.1664	1.4347e-09
	rs1032158	2	2p14	67601028	C	A	0.714286	0.994008	1.1664	1.43478e-09
	rs6546301	2	2p14	67604239	A	G	0.713639	0.995775	1.16719	1.13964e-09
	rs4671181	2	2p14	67604847	C	T	0.71315	0.994399	1.16721	1.14632e-09
	rs6546302	2	2p14	67605733	T	G	0.713651	0.995683	1.16709	1.16553e-09
	rs4671797	2	2p14	67607135	G	A	0.713816	0.995459	1.16725	1.1394e-09
	rs138915041	2	2p14	67608059	A	ATT	0.711156	0.980788	1.16535	1.89575e-09
	rs6732641	2	2p14	67608585	C	T	0.713173	0.994959	1.16778	9.98203e-10
	rs7579385	2	2p14	67611272	A	G	0.712912	0.994756	1.16915	7.40731e-10
	rs2035566	2	2p14	67616273	C	G	0.712923	0.9945	1.16921	7.34418e-10
	rs2156717	2	2p14	67616977	T	A	0.713246	0.993888	1.16921	7.49016e-10
	rs7585530	2	2p14	67618256	T	C	0.712898	0.99438	1.16914	7.45913e-10
	rs10598578	2	2p14	67618588	T	TAG	0.712578	0.993483	1.16857	8.40026e-10
	rs2035565	2	2p14	67619656	T	C	0.712569	0.993034	1.16861	8.38477e-10
	rs6740919	2	2p14	67620055	G	C	0.710551	0.984147	1.16886	8.7488e-10
	rs6743811	2	2p14	67620157	A	C	0.712497	0.992946	1.17001	6.30299e-10
	rs7597266	2	2p14	67621641	A	G	0.71331	0.99265	1.1692	7.64689e-10
	rs4671799	2	2p14	67622243	G	A	0.679403	0.960372	1.15406	9.32412e-09
	rs4671801	2	2p14	67622438	G	A	0.714846	0.98717	1.16916	9.11229e-10
	rs146006356	2	2p14	67622810	TTC	T	0.713444	0.992667	1.16829	9.32879e-10
	rs112196105	2	2p14	67623116	TAACTTTAC	T	0.713443	0.992651	1.16829	9.32832e-10
	rs11885548	2	2p14	67628593	A	G	0.710262	0.993207	1.17614	1.54647e-10
	rs3770657	2	2p14	67630980	A	G	0.709494	0.993579	1.17122	4.21511e-10
	rs3770655	2	2p14	67632125	T	C	0.71053	0.994271	1.17523	1.89086e-10
	rs10185288	2	2p14	67633072	A	G	0.708851	0.993855	1.175	1.84668e-10
	rs12470785	2	2p14	67634003	A	G	0.696371	0.982432	1.18161	2.83159e-11
	rs11345925	2	2p14	67636023	T	TA	0.709806	0.994471	1.17533	1.77469e-10
	rs6749629	2	2p14	67639546	T	A	0.72774	0.974187	1.17487	7.15175e-10
	rs1486134	2	2p14	67639769	T	G	0.711179	0.99399	1.17297	3.16622e-10
	rs6546306	2	2p14	67641109	T	C	0.727464	0.973684	1.17535	6.45466e-10
	rs4671802	2	2p14	67647431	T	C	0.726553	0.974308	1.17731	4.16958e-10
	rs1195666	2	2p14	67651730	A	G	0.709556	0.996486	1.17101	4.27687e-10
	chr2_67654113_C_T	2	2p14	67654113	T	C	0.710276	0.999995	1.17477	1.8958e-10
	rs673005	2	2p14	67654381	G	C	0.710381	0.998076	1.17547	1.68573e-10
	rs18122	2	2p14	67654434	A	G	0.709953	0.996953	1.17482	1.93393e-10
	rs3018026	2	2p14	67655317	T	C	0.694653	0.949742	1.17073	6.59004e-10
	rs839421	2	2p14	67655416	T	A	0.710468	0.997996	1.17466	2.01857e-10
	rs598108	2	2p14	67656232	A	G	0.710476	0.997871	1.1747	2.00447e-10
	rs67426186	2	2p14	67657263	T	G	0.622191	0.82539	1.1637	4.27765e-09
	rs612624	2	2p14	67657311	G	C	0.710018	0.99623	1.1751	1.85606e-10
	rs35538375	2	2p14	67658564	T	TTATC	0.709601	0.996204	1.17111	4.22916e-10
	rs60894657	2	2p14	67659345	A	ATT	0.654328	0.95276	1.16119	1.10346e-09
	rs644032	2	2p14	67659656	A	C	0.709898	0.995544	1.17525	1.80547e-10
	rs668175	2	2p14	67664187	G	C	0.725907	0.970935	1.16989	1.88508e-09
	rs632700	2	2p14	67664874	A	G	0.710477	0.992973	1.17701	1.35711e-10
	rs588779	2	2p14	67665951	T	C	0.710973	0.992769	1.17699	1.43369e-10
	rs605980	2	2p14	67683703	G	A	0.723102	0.987728	1.18017	1.47302e-10
	rs694135	2	2p14	67684597	T	C	0.723494	0.984817	1.18047	1.49382e-10
	rs75596738	2	2p14	67685165	A	ATTT	0.722631	0.981953	1.17707	3.05161e-10
	rs655997	2	2p14	67687347	A	G	0.720506	0.979485	1.17941	1.75554e-10
	rs643812	2	2p14	67687734	T	C	0.722966	0.970456	1.18025	1.99209e-10
	rs687372	2	2p14	67689696	A	T	0.725083	0.963682	1.18215	1.69429e-10
	rs79183898	13	13q13.1	32221794	A	T	0.0670427	0.837081	1.33217	2.88389e-10
	rs146258630	13	13q13.1	32224672	G	C	0.0682363	0.834459	1.3288	3.25432e-10
	rs561515	13	13q13.1	33656678	A	G	0.674506	0.915091	0.867465	8.0124e-09
	rs736596	13	13q13.1	33776506	T	G	0.0939445	0.663776	1.3678	3.43919e-12
	rs148742338	13	13q13.2	35372351	T	TG	0.119234	0.894018	1.23697	1.04118e-09
	rs4943263	13	13q13.2	35376357	C	T	0.731473	0.991884	0.850913	8.3328e-11
	rs150062576	13	13q13.2	35376844	T	C	0.119698	0.885692	1.23419	1.82109e-09
	rs11302005	13	13q13.2	35377480	C	CA	0.7283	0.960691	0.8512	1.63125e-10
	rs7985012	13	13q13.2	35389070	A	T	0.732731	0.986873	0.851628	1.2615e-10
	rs7324947	13	13q13.2	35395932	A	G	0.731672	0.990435	0.852411	1.42098e-10
	rs11287318	13	13q13.2	35399926	A	AT	0.72979	0.983281	0.854711	3.05568e-10
	rs200521942	13	13q13.2	35399932	A	T	0.729791	0.983273	0.854714	3.05928e-10
	rs7331130	13	13q13.2	35400487	C	A	0.73282	0.985162	0.850548	9.48035e-11
	rs9285105	13	13q13.2	35401298	G	A	0.732901	0.984322	0.850462	9.40886e-11
	rs4943268	13	13q13.2	35407906	A	T	0.766683	0.972149	0.851503	7.43584e-10
	rs4943269	13	13q13.2	35408821	T	C	0.765576	0.976356	0.852117	7.56347e-10
	rs9542481	13	13q13.2	35411396	T	G	0.765128	0.972627	0.852815	9.61728e-10
	rs9542482	13	13q13.2	35411420	T	G	0.752843	0.945955	0.858941	5.01859e-09
	rs9542488	13	13q13.2	35412060	C	T	0.765677	0.9741	0.852471	8.65511e-10
	rs2322384	13	13q13.2	35412895	T	C	0.766549	0.973123	0.853081	1.11507e-09
	rs1535783	13	13q13.2	35414195	T	G	0.766538	0.970915	0.853109	1.18408e-09
	rs36197815	13	13q13.2	35417897	A	AG	0.766379	0.971887	0.856059	2.60302e-09
	N = 62,822 breast cancer cases (57,725 BCAC cases and 5,097 BRCA2 mutation carrier cases)
	*after allowing for multiple testing, a*=10-8
	1 Chromosome
	2 Build 37 position
	3 Frequency of the allele for which effect is estimated in BCAC cases (OncoArray dataset)
	4 Imputation accuracy
	5 Per allele odds ratio estimated in the case-only analysis. OR values were computed from a two sided logistic regression using a 1df lrtest adjusted for age at BC diagnosis, country and the first four principal components.
	6 p-value in the case-only analysis
