# Supplementary material for: A case-only study to identify genetic modifiers of breast cancer risk for BRCA1/BRCA2 mutation carriers
Source: Nat Commun. 2021 Feb 17;12:1078. doi: 10.1038/s41467-020-20496-3 (PMC7890067; doi:10.1038/s41467-020-20496-3)
Supplement: Supplementary file 4 — Supplementary Data 1-9 [file 41467_2020_20496_MOESM4_ESM.zip › Supplementary data/Supplementary data 2.xlsx]

## Sheet: Supp_data2
	Supplementary data 2 – SNPs previously found to be associated with breast cancer risk in Milne et Al. (2017): results from the case-only analyses comparing all BCAC cases or BCAC ER-negative breast cancer cases with BRCA1 breast cancer cases. (2017)
	SNP	Chr1	Position	Estimated effect allele	Referent Allele	r² 2	Frequency3	ORBCAC_ER¯4	PBCAC_ER¯5	ORER¯6	PER¯7	ORcomputed8	Variation in risk9
	SNPs showing associations in the case-only analyses at p<2.7x10-4 for BCAC ER¯ BC cases *
	rs66823261	8	170692	C	T	0.916842	0.245281	1.0825	8.76027e-05	0.880382	0.000131156	0.95	1
	SNPs showing associations in the case-only analyses at p<0.05 for BCAC ER¯ BC cases
	chr1_202187176_A_G	1	202187176	A	G	1	0.388965	0.93751	0.000106983	1.06694	0.018838	1	1
	rs200648189	2	24739694	CT	C	0.747965	0.8284	1.05894	0.00908409	0.919609	0.0404237	0.97	1
	rs10069690	5	1279790	T	C	0.999577	0.29365	1.18527	6.52035e-21	0.911094	0.00189339	1.08	1
	rs2747652	6	152437016	C	T	1	0.538506	1.09053	1.02823e-07	0.944313	0.0370753	1.03	1
	chr16_53855291_A_T	16	53855291	T	A	1	0.25029	0.934374	0.000343594	0.904676	0.00161586	0.85	0
	rs36194942	18	25401204	A	AT	0.891422	0.708791	1.08429	8.9349e-06	0.926853	0.0147828	1	1
	rs67397200	19	17401404	G	C	0.99404	0.325516	1.17255	1.02646e-19	0.92812	0.0111439	1.09	1
	SNPs not showing associations in the case-only analyses at p<0.05 for BCAC ER¯ BC cases
	rs4245739	1	204518842	A	C	1	0.716848	0.889211	1.10865e-10	1.01803	0.554268	0.91	1
	rs12710696	2	19320803	C	T	1	0.614675	0.963033	0.0250959	1.01883	0.505299	0.98	1
	chr2_29120733_C_T	2	29120733	T	C	0.999955	0.212391	0.925502	8.87601e-05	0.986297	0.678651	0.91	0
	chr6_130349119_C_T	6	130349119	T	C	0.999995	0.77988	1.06306	0.00168873	1.00892	0.787386	1.07	0
	rs3757322	6	151942194	G	T	0.999947	0.354784	1.13748	6.66407e-14	0.956293	0.115826	1.09	1
	chr8_124757661_C_T	8	124757661	T	C	0.999953	0.348456	1.07374	3.27629e-05	0.994358	0.842698	1.07	1
	rs11374964	11	108345515	GA	G	0.98906	0.412729	0.912028	2.50458e-08	1.02656	0.340301	0.94	1
	chr11_108357137_A_G	11	108357137	A	G	1	0.0199388	0.818609	0.000306377	1.0537	0.591642	0.86	1
	chr13_73957681_A_G	13	73957681	G	A	1	0.776084	1.09258	4.51605e-06	0.970645	0.3613	1.06	1
	rs11076805	16	4106788	A	C	0.915648	0.245493	0.923441	2.68802e-05	1.02826	0.394765	0.95	1
	rs322144	19	11423703	G	C	0.968109	0.460481	0.94915	0.00146876	0.97413	0.342057	0.92	0
	rs113701136	19	30277729	T	C	0.946151	0.327121	1.07746	2.17394e-05	0.974895	0.390033	1.05	1
	chr20_32588095_C_T	20	32588095	C	T	1	0.69079	1.01325	0.454833	0.979757	0.48411	0.99	1
	N = 16,736 breast cancer cases (9,479 BCAC ER- cases and 7,257 BRCA1 mutation carrier cases)
	*after allowing for multiple testing, a*=2.7x10-4
	1 Chromosome
	2 Imputation accuracy
	3 Minor allele frequency (Effect allele) in BCAC cases in OncoArray dataset
	4 Per allele odds-ratio estimated in BCAC (Milne et al 2017).
	5 Pvalue in BCAC (Milne et al 2017). For SNPs with PBCAC>10-8, significance was attained in merging data of Oncoarray, iCOGS and 11 different breast cancer GWAS in Milne et al 2017.
	6 Per allele odds-ratio estimated in the case-only ER-negative subgroup analysis. OR values were computed from a two sided logistic regression using a 1 df lrtest adjusted for age at BC diagnosis, country and the first four principal components.
	7 p-value in the case-only ER-negative subgroup analysis
	8 Per allele computed odds-ratio (OR x ORBCAC)
	9 compared with Michailidou et al's OR estimates: 1= Tends To 1, 0= Increase in Same Direction or in Opposite Direction
