# Supplementary material for: A case-only study to identify genetic modifiers of breast cancer risk for BRCA1/BRCA2 mutation carriers
Source: Nat Commun. 2021 Feb 17;12:1078. doi: 10.1038/s41467-020-20496-3 (PMC7890067; doi:10.1038/s41467-020-20496-3)
Supplement: Supplementary file 4 — Supplementary Data 1-9 [file 41467_2020_20496_MOESM4_ESM.zip › Supplementary data/Supplementary data 3.xlsx]

## Sheet: Supp_data3
	Supplementary data 3 – SNPs previously found to be associated with breast cancer risk in Michailidou et Al. (2017): results from the case-only analyses comparing all BCAC cases or BCAC ER-negative breast cancer cases with BRCA2 breast cancer cases.
		SNP	Chr1	Position2	Estimated effect allele	Referent Allele	r² 3	Frequency4	ORBCAC5	PBCAC6	OR7	P8	ORcomputed9	Variation in risk10
		SNPs showing associations in the case-only analyses at p<2.7x10-4 for BCAC all cases *
	5	rs62355902	5	56053723	T	A	0.977881	0.183334	1.17755	4.02654e-42	0.895265	0.000171401	1.05	1
	9	rs10759243	9	110306115	A	C	1	0.306277	1.06333	4.07457e-10	0.893735	4.66727e-06	0.95	1
	22	chr22_40876234_C_T	22	40876234	C	T	1	0.114704	1.12457	4.71369e-16	0.87515	0.000274038	0.98	1
	0	SNPs showing associations in the case-only analyses at p<0.05 for BCAC all cases
	1	chr1_10566215_A_G	1	10566215	G	A	1	0.316704	0.943787	1.8428e-09	1.06304	0.0114108	1	1
	1	chr1_121280613_A_G	1	121280613	G	A	1	0.435309	1.11236	1.90496e-31	0.941395	0.00784833	1.05	1
	1	chr1_145644984_C_T	1	145644984	T	C	1	0.352744	0.969714	0.00103103	1.05704	0.0182095	1.03	1
	1	rs12048493	1	149927034	C	A	0.921573	0.391766	1.04272	9.33789e-06	0.930899	0.00289383	0.97	1
	1	chr1_203766331_A_G	1	203766331	G	A	1	0.1645	1.04309	0.000536161	0.929709	0.0175176	0.97	1
	1	chr1_242034263_A_G	1	242034263	G	A	1	0.0355078	1.14559	7.13029e-08	0.87836	0.0348959	1.01	1
	2	rs113577745	2	10135681	G	C	0.988119	0.106138	1.0784	3.50957e-07	0.914799	0.0179031	0.99	1
	2	chr2_217920769_G_T	2	217920769	T	G	1	0.468102	0.888103	3.20782e-40	1.05533	0.0152609	0.94	1
	3	chr3_4742276_A_G	3	4742276	G	A	1	0.388728	1.05395	1.5426e-08	0.942637	0.0118722	0.99	1
	3	rs6805189	3	71532113	C	T	0.984546	0.466588	0.968052	0.000328336	1.07826	0.000891957	1.04	0
	3	rs13066793	3	87037543	G	A	0.584916	0.109448	0.940246	0.000148605	0.878696	0.00642156	0.83	0
	3	rs34207738	3	141112859	C	CTT	0.971781	0.423703	1.05704	1.37321e-09	0.954032	0.0418231	1.01	1
	4	rs10022462	4	89243818	T	C	1	0.451909	1.04092	9.38983e-06	0.950031	0.0224772	0.99	1
	4	rs77528541	4	126843504	T	G	0.794976	0.128562	0.945282	4.88223e-05	0.911803	0.0181912	0.86	0
	4	chr4_175846426_A_C	4	175846426	A	C	1	0.105589	0.907389	1.25338e-11	1.08039	0.0331551	0.98	1
	5	rs116095464	5	345109	C	T	0.95223	0.0592112	1.06099	0.00252443	0.883173	0.0111446	0.94	0
	5	rs10941679	5	44706498	G	A	1	0.273417	1.15291	3.68187e-43	0.913216	0.000482555	1.05	1
	6	rs9348512	6	10456706	A	C	0.967745	0.332885	1.00446	0.642476	0.944242	0.0181683	0.95	0
	7	rs71559437	7	101552440	A	G	0.973675	0.117413	0.934404	9.31863e-07	1.13136	0.000384428	1.06	1
	8	chr8_29509616_A_C	8	29509616	C	A	1	0.658432	0.940564	1.60098e-10	1.05891	0.0162988	1	1
	8	chr8_76230301_G_T	8	76230301	T	G	1	0.841151	1.06375	3.19004e-07	0.924631	0.0104514	0.98	1
	8	chr8_102478959_A_T	8	102478959	T	A	1	0.335637	0.956725	3.69423e-06	0.944044	0.0158289	0.9	0
	8	chr8_117209548_A_G	8	117209548	G	A	1	0.636403	0.969195	0.000864488	1.04949	0.0394919	1.02	1
	8	rs13281615	8	128355618	G	A	1	0.432103	1.10556	4.48794e-28	0.939976	0.00652297	1.04	1
	9	chr9_22062134_G_T	9	22062134	T	G	1	0.174595	1.06546	1.38355e-07	0.905938	0.000994112	0.97	1
	9	rs10816625	9	110837073	G	A	1	0.0702025	1.10642	2.1209e-08	0.881868	0.00434126	0.98	1
	10	chr10_80841148_C_T	10	80841148	C	T	1	0.600209	0.931013	1.07782e-14	1.05525	0.0197502	0.98	1
	10	rs140936696	10	95292187	C	CAA	0.782397	0.827687	0.959989	0.000730538	1.06863	0.0495713	1.03	1
	10	chr10_114773927_A_G	10	114773927	G	A	1	0.476362	1.03049	0.000860628	0.955195	0.041637	0.98	1
	10	rs2981578	10	123340311	T	C	1	0.470007	0.813548	2.92549e-115	1.08003	0.0006926	0.88	1
	10	rs35054928	10	123340431	G	GC	0.991714	0.529437	0.784798	2.00091e-155	1.08402	0.000353279	0.85	1
	11	rs554219	11	69331642	G	C	1	0.146529	1.21016	1.9722e-47	0.927001	0.0192523	1.12	1
	11	rs75915166	11	69379161	A	C	1	0.072632	1.28367	9.01682e-43	0.886519	0.00802584	1.14	1
	12	chr12_14413931_C_G	12	14413931	C	G	1	0.275728	1.05772	3.15106e-08	0.947248	0.0296871	1	1
	12	chr12_96027759_A_G	12	96027759	G	A	1	0.281021	0.913386	6.78818e-20	1.08357	0.00107269	0.99	1
	14	chr14_91841069_A_G	14	91841069	G	A	1	0.354425	1.03413	0.00036107	0.952687	0.0387034	0.99	1
	16	chr16_52599188_C_T	16	52599188	T	C	1	0.286588	1.22679	1.09658e-88	0.941354	0.0140023	1.15	1
	16	chr16_54682064_A_G	16	54682064	A	G	1	0.499439	1.05067	3.61768e-08	0.948187	0.0177962	1	1
	19	rs2594714	19	13954571	A	G	0.930414	0.226319	0.970841	0.0066758	1.06011	0.0358594	1.03	1
	22	chr22_42038786_C_T	22	42038786	T	C	1	0.0621317	1.05548	0.00377819	0.900953	0.0324546	0.95	1
	0	SNPs not showing associations in the case-only analyses at p<0.05 for BCAC all cases
	1	rs2992756	1	18807339	C	T	0.994933	0.495566	0.94104	1.31158e-11	1.01886	0.403443	0.96	1
	1	rs4233486	1	41380440	T	C	0.963209	0.651074	1.03554	0.000233259	0.966838	0.157892	1	1
	1	rs79724016	1	42137311	G	T	0.955214	0.0297831	0.926886	0.00329713	1.12368	0.0767982	1.04	1
	1	rs1707302	1	46600917	G	A	1	0.6771	1.03711	0.000139144	0.96493	0.136257	1	1
	1	rs140850326	1	50846032	C	CAAAGGGCAAGATCTCCTTTTT	0.996067	0.469955	0.968119	0.00034127	1.00268	0.905633	0.97	1
	1	rs17426269	1	88156923	A	G	1	0.158551	1.0484	0.000169453	0.967932	0.290976	1.01	1
	1	exm85648	1	114448389	T	C	1	0.170447	1.03738	0.00228805	0.996699	0.911501	1.03	1
	1	rs7529522	1	118230221	C	T	0.960427	0.243308	1.06235	1.58461e-08	0.973632	0.31268	1.03	1
	1	chr1_155148781_A_G	1	155148781	A	G	1	0.359953	1.05322	3.79204e-08	0.982309	0.450972	1.03	1
	1	chr1_201437832_C_T	1	201437832	T	C	1	0.0633084	1.12416	1.03172e-09	0.959381	0.375955	1.08	1
	1	rs11117758	1	217220574	A	G	0.981968	0.207445	0.946677	7.79646e-07	1.01048	0.705	0.96	1
	2	rs71801447	2	111925731	C	CTTATGTT	0.95417	0.0651217	1.08665	7.37816e-06	0.977391	0.621763	1.06	1
	2	rs4849887	2	121245122	C	T	0.991383	0.903145	1.10097	1.28567e-10	0.962213	0.296611	1.06	1
	2	rs2016394	2	172972971	A	G	0.995391	0.459186	0.954766	3.05172e-07	1.01357	0.551492	0.97	1
	2	rs1550623	2	174212894	A	G	1	0.851297	1.05038	8.84085e-05	0.945112	0.0708542	0.99	1
	2	rs1830298	2	202181247	T	C	0.94549	0.710701	0.945449	1.69151e-08	1.01303	0.605234	0.96	1
	2	rs34005590	2	217963060	A	C	0.414285	0.0226676	0.822799	1.90657e-19	1.03116	0.792115	0.85	1
	2	chr2_218296508_C_T	2	218296508	T	C	1	0.275385	1.06371	1.33227e-09	0.955604	0.0741041	1.02	1
	2	rs12479355	2	227226952	G	A	0.979584	0.205044	0.961986	0.000469995	0.995883	0.882016	0.96	0
	3	rs4973768	3	27416013	T	C	1	0.502079	1.1053	1.55331e-28	1.00836	0.711803	1.11	0
	3	chr3_30682939_C_G	3	30682939	C	G	1	0.652117	1.04871	4.85471e-07	1.01926	0.420381	1.07	0
	3	chr3_46866866_A_G	3	46866866	A	G	1	0.0945184	0.919065	2.61091e-08	1.03263	0.391372	0.95	1
	3	rs1053338	3	63967900	G	A	1	0.143895	1.04617	0.000498518	0.966933	0.291483	1.01	1
	3	rs9833888	3	99723580	T	G	1	0.230218	1.05714	2.56128e-07	0.998424	0.953223	1.06	0
	3	rs58058861	3	172285237	A	G	0.989647	0.219506	1.06381	1.52272e-08	0.994737	0.84732	1.06	1
	4	rs6815814	4	38816338	C	A	0.943647	0.268379	1.05836	5.92372e-08	0.954991	0.0762464	1.01	1
	4	4:84370124:TAA:TA	4	84370124	TA	TAA	0.861078	0.512492	0.965719	0.000169634	1.02515	0.302168	0.99	1
	4	rs9790517	4	106084778	T	C	1	0.230743	1.03548	0.00107495	0.965248	0.188873	1	1
	5	rs3215401	5	1296255	AG	A	1	0.294645	0.932344	7.23744e-13	1.01794	0.46845	0.95	1
	5	chr5_16187528_G_T	5	16187528	T	G	1	0.444623	0.987964	0.180278	1.00942	0.677793	1	1
	5	chr5_32567732_C_T	5	32567732	T	C	1	0.489223	1.0209	0.0213534	1.00376	0.867477	1.02	1
	5	rs72749841	5	49641645	C	T	0.631393	0.145143	0.934418	8.64744e-06	1.00856	0.828088	0.94	1
	5	rs35951924	5	50195093	AT	A	0.79501	0.332481	0.948448	3.9891e-07	0.988776	0.673527	0.94	0
	5	chr5_58184061_C_T	5	58184061	C	T	1	0.380351	1.02544	0.00660119	0.984031	0.487058	1.01	1
	5	chr5_58337481_G_T	5	58337481	G	T	1	0.090571	0.959545	0.00767133	1.02031	0.60402	0.98	1
	5	chr5_81538046_A_T	5	81538046	A	T	1	0.759649	1.04103	0.000116112	0.955681	0.0812314	0.99	1
	5	rs10474352	5	90732225	T	C	1	0.146	0.943067	2.75177e-06	1.02966	0.352496	0.97	1
	5	rs6882649	5	111217786	T	G	0.963975	0.676409	1.02923	0.00268266	1.02954	0.235299	1.06	0
	5	rs6596100	5	132407058	T	C	0.984252	0.235574	0.944177	5.24082e-08	0.982158	0.503729	0.93	0
	5	chr5_158244083_C_T	5	158244083	T	C	1	0.545434	0.926361	2.80424e-17	1.04028	0.0800961	0.96	1
	5	rs4562056	5	169591487	T	G	0.986723	0.349071	1.04927	4.07856e-07	1.00175	0.940497	1.05	0
	6	rs11242675	6	1318878	T	C	1	0.639597	0.999625	0.968081	0.994886	0.82634	0.99	0
	6	chr6_13722523_A_G	6	13722523	A	G	1	0.550399	0.96441	6.33057e-05	0.991233	0.697588	0.96	0
	6	chr6_16399557_C_T	6	16399557	T	C	1	0.322926	0.955553	2.2019e-06	1.02913	0.229467	0.98	1
	6	rs2223621	6	20621238	C	T	0.900941	0.619008	0.964167	0.000100467	1.04482	0.0714178	1.01	1
	6	rs71557345	6	26680698	A	G	0.963356	0.0713736	0.920601	8.46497e-05	1.08841	0.0593774	1	1
	6	rs9257408	6	28926220	C	G	0.986805	0.413356	1.0178	0.0548543	0.990284	0.669765	1.01	1
	6	rs12207986	6	81094287	A	G	0.974173	0.53892	1.03417	0.000201151	0.985106	0.504695	1.02	1
	6	rs17529111	6	82128386	C	T	0.952401	0.226903	1.02218	0.0420649	1.00192	0.94402	1.02	1
	6	rs9485372	6	149608874	A	G	1	0.182796	0.955192	7.77966e-05	0.975295	0.387755	0.93	0
	6	rs9397437	6	151952332	A	G	1	0.0836293	1.1742	4.07341e-21	0.960774	0.311567	1.13	1
	7	rs7971	7	21940960	G	A	0.973567	0.346662	0.959483	1.35909e-05	1.00253	0.91583	0.96	1
	7	chr7_28356889_C_T	7	28356889	C	T	1	0.12006	1.05093	0.000372186	0.982838	0.615262	1.03	1
	7	chr7_91630620_G_T	7	91630620	T	G	1	0.404503	1.03453	0.00021934	1.01843	0.42384	1.05	0
	7	rs17268829	7	94113799	C	T	0.98284	0.290871	1.04953	1.299e-06	0.956604	0.0728174	1	1
	7	chr7_130667121_C_T	7	130667121	T	C	1	0.340157	0.968666	0.000790886	1.03456	0.152196	1	1
	7	rs11977670	7	139942304	A	G	1	0.447256	1.06286	1.89679e-11	0.975107	0.267351	1.04	1
	7	chr7_144074929_A_G	7	144074929	A	G	1	0.249813	0.963204	0.000303673	1.03608	0.168535	1	1
	8	chr8_36858483_A_G	8	36858483	G	A	1	0.16905	0.909903	1.30851e-15	1.00188	0.949777	0.91	1
	8	rs2943559	8	76417937	G	A	1	0.0855752	1.10149	3.82484e-09	0.992027	0.838599	1.09	1
	8	rs12546444	8	106358620	T	A	0.924436	0.0973171	0.933021	5.88421e-06	1.04756	0.225205	0.98	1
	8	rs11780156	8	129194641	T	C	1	0.185104	1.051	2.45938e-05	0.99856	0.959439	1.05	1
	9	rs13294895	9	110837176	T	C	1	0.182969	1.05757	1.88954e-06	0.959231	0.157594	1.01	1
	9	rs676256	9	110895353	T	C	1	0.643592	1.09315	1.91039e-21	0.967779	0.161127	1.06	1
	9	rs1895062	9	119313486	G	A	0.963572	0.394106	0.935819	6.89873e-13	1.03676	0.117665	0.97	1
	9	rs10760444	9	129396434	A	G	1	0.55682	0.967567	0.000280353	1.0285	0.212455	1	1
	9	9:136151579:TGGTGCAGGCGCAGGAAAAAATTGTGGCAATTCCTCA:T	9	136151579	T	TGGTGCAGGCGCAGGAAAAAATTGTGGCAATTCCTCA	0.993641	0.208942	1.03345	0.00316131	0.995876	0.881566	1.03	1
	10	rs2380205	10	5886734	T	C	1	0.431392	0.97733	0.011407	0.990371	0.669489	0.97	0
	10	rs67958007	10	9088113	T	TG	0.978086	0.127309	1.08585	1.66588e-09	1.02891	0.394316	1.12	0
	10	rs7072776	10	22032942	G	A	1	0.693688	0.950622	2.61554e-07	1.04761	0.0570858	1	1
	10	chr10_22315843_A_C	10	22315843	C	A	1	0.0246054	1.12276	0.000133119	0.898987	0.151779	1.01	1
	10	rs10995201	10	64299890	G	A	0.82572	0.154304	0.899417	5.08629e-17	1.01588	0.64041	0.91	1
	10	rs11199914	10	123093901	T	C	1	0.314264	0.959683	2.08175e-05	1.00566	0.815805	0.97	1
	10	rs45631563	10	123349324	T	A	0.881606	0.0384681	0.812919	1.08829e-20	1.05844	0.34614	0.86	1
	11	rs6597981	11	803017	G	A	0.977697	0.519541	1.04605	5.6889e-07	0.973785	0.243581	1.02	1
	11	chr11_1909006_C_T	11	1909006	C	T	1	0.329471	1.04897	6.1215e-07	0.980166	0.397324	1.03	1
	11	chr11_65583066_G_T	11	65583066	T	G	1	0.463358	0.970559	0.00090563	0.994012	0.789222	0.96	0
	11	chr11_129461171_C_T	11	129461171	C	T	1	0.611307	1.03964	2.50097e-05	1.00472	0.837915	1.04	0
	12	chr12_28174817_C_T	12	28174817	T	C	1	0.221138	0.890938	3.09777e-27	1.01684	0.534608	0.91	1
	12	12:85009437:T:C	12	85009437	C	T	0.812354	0.324298	0.949293	2.51634e-07	1.02859	0.288196	0.98	1
	12	12:115836522:A:G	12	115836522	G	A	0.967353	0.396427	0.920856	2.40737e-19	1.04287	0.0699821	0.96	1
	12	chr12_120832146_C_T	12	120832146	T	C	1	0.161452	1.04565	0.000263221	0.95414	0.131018	1	1
	13	chr13_32972626_A_T £	13	32972626	T	A	1	0.989146	1.34794	2.43747e-10	-	-
	14	rs2236007	14	37132769	A	G	0.988315	0.19778	0.933601	5.97372e-10	1.03746	0.19102	0.97	1
	14	rs2588809	14	68660428	C	T	1	0.81941	0.945327	2.51264e-06	0.988086	0.673164	0.93	0
	14	rs999737	14	69034682	T	C	1	0.212184	0.908903	1.13934e-18	1.04582	0.100631	0.95	1
	14	rs11627032	14	93104072	C	T	1	0.247236	0.961607	0.000161685	1.04856	0.0654864	1.01	1
	14	rs10623258	14	105212261	CTT	C	0.980115	0.46475	1.03884	2.69113e-05	0.961631	0.0833823	1	1
	15	chr15_91512067_A_G	15	91512067	A	G	1	0.195961	0.943286	1.79461e-07	1.02687	0.346944	0.97	1
	16	chr16_53813367_G_T	16	53813367	G	T	1	0.393926	0.947718	4.91018e-09	1.00567	0.805471	0.95	1
	16	rs2432539	16	56420987	G	A	0.961303	0.592924	0.967128	0.000312224	1.03218	0.172915	1	1
	16	rs13329835	16	80650805	G	A	1	0.242139	1.07173	7.871e-11	0.969175	0.232699	1.04	1
	16	rs4496150	16	87085237	A	C	0.960636	0.24862	0.957626	3.36933e-05	1.03472	0.190381	0.99	1
	17	rs146699004	17	29230520	G	GGT	0.961635	0.271672	0.967763	0.00131996	0.958445	0.0925944	0.93	0
	17	chr17_40836389_C_T	17	40836389	T	C	1	0.0145446	1.20152	4.48177e-06	0.991046	0.922268	1.19	1
	17	17:44252468:G:A	17	44252468	A	G	0.947205	0.202084	0.947269	4.78819e-06	0.991966	0.777014	0.94	0
	17	rs2787486	17	53209774	C	A	0.986551	0.288048	0.926634	1.26787e-14	1.02481	0.3224	0.95	1
	17	chr17_77781725_A_G	17	77781725	G	A	1	0.496266	0.972736	0.00209326	1.03806	0.0967613	1.01	1
	18	chr18_24337424_C_G	18	24337424	G	C	1	0.364672	1.0344	0.000278059	1.02419	0.307396	1.06	0
	18	chr18_24570667_G_T	18	24570667	G	T	1	0.385884	0.95227	1.12436e-07	1.01888	0.416756	0.97	1
	18	rs117618124	18	29977689	C	T	0.938243	0.0379311	0.885275	4.63965e-08	1.08984	0.166912	0.96	1
	18	chr18_42399590_A_G	18	42399590	G	A	1	0.065588	0.92298	9.7097e-06	0.956752	0.325839	0.88	0
	19	chr19_13158277_C_T	19	13158277	C	T	1	0.0527729	1.08713	3.72207e-05	0.926221	0.152591	1.01	1
	19	rs4808801	19	18571141	G	A	0.98961	0.324433	0.932137	2.07339e-13	1.03002	0.216039	0.96	1
	19	chr19_19545696_A_G	19	19545696	A	G	1	0.362245	1.04247	9.52546e-06	0.977012	0.319421	1.02	1
	19	rs3760982	19	44286513	G	A	1	0.525161	0.950766	2.03728e-08	1.04364	0.0561491	0.99	1
	19	rs71338792	19	46183031	AT	A	0.89451	0.225861	1.05025	7.96188e-06	1.00382	0.893168	1.05	1
	20	chr20_5948227_A_G	20	5948227	A	G	1	0.0698043	1.10044	1.34589e-07	1.03298	0.45276	1.14	0
	20	rs6122906	20	48945911	G	A	0.965886	0.188733	1.04995	2.8758e-05	1.04957	0.0929591	1.1	0
	21	chr21_16520832_A_G	21	16520832	A	G	1	0.257776	0.93962	1.09613e-09	1.04873	0.0629384	0.99	1
	22	chr22_29121087_A_G	22	29121087	G	A	1	0.00484243	1.25549	0.000226994	1.22738	0.221936	1.54	0
	22	rs132390	22	29621477	T	C	1	0.961113	0.959839	0.0809702	0.987084	0.826624	0.95	0
	22	rs738321	22	38568833	G	C	0.947626	0.359479	0.949762	2.74727e-08	0.990947	0.705073	0.94	0
	22	22:39359355:C:<CN0>:39379392	22	39359355	<CN0>	C	0.652773	0.111045	1.10183	5.65002e-09	0.935458	0.140735	1.03	1
	22	rs28512361	22	46283297	A	G	0.876417	0.104222	1.05094	0.000564392	0.958051	0.277912	1.01	1
		N = 62,822 breast cancer cases (57,725 BCAC cases and 5,097 BRCA2 mutation carrier cases)
		*after allowing for multiple testing, a*=2.7x10-4
		£ the SNP rs11571833 have been excluded because located in BRCA2
	1 Chromosome
	2 Build 37 position
	3 Imputation accuracy
	4 Frequency of the allele for which effect is estimated in BCAC cases (OncoArray dataset)
	5 Per allele odds-ratio estimated in BCAC (Michailidou et al 2017)
	6 p-value in BCAC (Michailidou et al 2017). For SNPs with PBCAC>10-8, significance was attained in merging data of Oncoarray, iCOGS and 11 different breast cancer GWAS in Michailidou et al 2017.
		7 Per allele odds ratio estimated in the case-only analysis. OR values were computed from a two sided logistic regression using a 1 df lrtest adjusted for age at BC diagnosis, country and the first four principal components.
		8 p-value in the case-only analysis
		9 Per allele computed odds-ratio (OR x ORBCAC)
		10 compared with Michailidou et al's OR estimates: 1= Tends To 1, 0= Increase in Same Direction or in Opposite Direction
