# Supplementary material for: A case-only study to identify genetic modifiers of breast cancer risk for BRCA1/BRCA2 mutation carriers
Source: Nat Commun. 2021 Feb 17;12:1078. doi: 10.1038/s41467-020-20496-3 (PMC7890067; doi:10.1038/s41467-020-20496-3)
Supplement: Supplementary file 4 — Supplementary Data 1-9 [file 41467_2020_20496_MOESM4_ESM.zip › Supplementary data/Supplementary data 1.xlsx]

## Sheet: Supp_data1
	Supplementar data 1 – SNPs previously found to be associated with breast cancer risk in Michailidou et Al. (2017): results from the case-only analyses comparing all BCAC cases or BCAC ER-negative breast cancer cases with BRCA1 breast cancer cases.
	SNP*	Chr1	Position2	Estimated effect allele	Referent Allele	r² 3	Frequency4	ORBCAC5	PBCAC6	OR7	P8	ORcomputed9	Variation in risk10	ORER-_BCAC11	PER-_BCAC12	ORER¯13	PER¯14	ORER-_omputed15	Variation in risk (ER) 16
	SNPs showing associations in the case-only analyses at p<2.7x10-4 for both BCAC all cases and BCAC ER¯BC cases *
	-	-	-		-	-	-	-	-	-	-			-	-	-	-	-	-
	SNPs showing associations in the case-only analyses at p<2.7x10-4 BCAC all cases and at p<0.05 for BCAC ER¯BC cases *
	rs17426269	1	88156923	A	G	1	0.156641	1.0484	0.000169453	0.902449	0.000272042	0.95	0	1.03615	0.12	0.924791	0.0421602	0.953257	0
	rs13281615	8	128355618	G	A	1	0.434427	1.10556	4.48794e-28	0.913841	1.1659e-05	1.01	1	1.06633	9.7e-05	0.944792	0.041465	1.00235	1
	chr10_80841148_C_T	10	80841148	C	T	1	0.602607	0.931013	1.07782e-14	1.10377	2.20707e-06	1.03	1	0.944176	0.00058	1.09604	0.00100583	1.03859	1
	chr16_52599188_C_T	16	52599188	T	C	1	0.286471	1.22679	1.09658e-88	0.847288	1.80186e-13	1.04	1	1.14434	3.8e-13	0.912349	0.00279389	1.04135	1
	SNPs showing associations in the case-only analyses at p<0.05 BCAC all cases and at p<2.7x10-4 for BCAC ER¯BC cases *
	chr1_10566215_A_G	1	10566215	G	A	1	0.315796	0.943787	1.8428e-09	1.07262	0.00131269	1.01	1	0.890621	3.8e-11	1.11975	0.000114444	0.997496	1
	rs17529111	6	82128386	C	T	0.959872	0.227959	1.02218	0.0420649	0.925193	0.00163903	0.95	0	1.06326	0.0016	0.868712	2.15665e-05	0.925038	0
	SNPs showing associations in the case-only analyses at p<0.05 for both BCAC all cases and BCAC ER¯BC cases
	rs77528541	4	126843504	T	G	0.796322	0.129589	0.945282	4.88223e-05	1.07422	0.034705	1.02	1	0.93542	0.0082	1.11247	0.0182834	1.03832	1
	chr5_158244083_C_T	5	158244083	T	C	1	0.547809	0.926361	2.80424e-17	1.06884	0.00106673	0.99	1	0.927118	4.1e-06	1.07637	0.00743617	1.00129	1
	rs7971	7	21940960	G	A	0.973445	0.344786	0.959483	1.35909e-05	1.07625	0.000589768	1.03	1	0.958609	0.014	1.07124	0.0165584	1.02571	1
	chr8_117209548_A_G	8	117209548	G	A	1	0.63608	0.969195	0.000864488	1.04467	0.0385454	1.01	1	0.982438	0.3	1.05761	0.0488777	1.04138	0
	rs140936696	10	95292187	C	CAA	0.782757	0.828875	0.959989	0.000730538	1.10727	0.000854018	1.06	0	0.964177	0.096	1.13806	0.00167558	1.09916	0
	chr13_32972626_A_T	13	32972626	T	A	1	0.989403	1.34794	2.43747e-10	1.29802	0.00949211	1.75	0	1.57718	1.9e-08	1.58546	0.000442714	2.50771	0
	rs10623258	14	105212261	CTT	C	0.980359	0.465731	1.03884	2.69113e-05	0.955294	0.0244806	0.99	1	1.03011	0.071	0.947747	0.0495577	0.978605	1
	chr17_40836389_C_T	17	40836389	T	C	1	0.0144241	1.20152	4.48177e-06	0.741135	0.00113886	0.89	1	1.13233	0.089	0.710439	0.00621408	0.803952	0
	chr19_19545696_A_G	19	19545696	A	G	1	0.361309	1.04247	9.52546e-06	0.957419	0.0393271	1	1	1.05539	0.0014	0.938285	0.0238644	0.992068	1
	rs3760982	19	44286513	G	A	1	0.525958	0.950766	2.03728e-08	1.04591	0.0256961	0.99	1	0.92277	7.9e-07	1.09887	0.000517535	1.01505	1
	SNPs showing associations in the case-only analyses at p<0.05 for BCAC ER¯BC cases and with p>=0.05 for BCAC all cases
	chr3_30682939_C_G	3	30682939	C	G	1	0.648555	1.04871	4.85471e-07	0.986463	0.521477	1.03	1	0.995418	0.79	0.942234	0.0389243	0.935693	0
	rs3215401	5	1296255	AG	A	1	0.293253	0.932344	7.23744e-13	1.00288	0.89721	0.94	1	0.882128	1.7e-12	1.10944	0.000529073	0.979162	1
	rs9397437	6	151952332	A	G	1	0.0828641	1.1742	4.07341e-21	0.977791	0.529855	1.15	1	1.32306	4.6e-21	0.872339	0.00416615	1.15106	1
	rs2380205	10	5886734	T	C	1	0.433089	0.97733	0.011407	1.02346	0.254636	1	1	0.972253	0.086	1.05709	0.042059	1.03059	0
	chr22_40876234_C_T	22	40876234	C	T	1	0.115992	1.12457	4.71369e-16	0.946407	0.085799	1.06	1	1.13595	8.5e-07	0.90706	0.0236396	1.03371	1
	SNPs not showing associations in the case-only analyses at p<0.05 for BCAC ER¯BC cases (whatever the p-value for any type)
	rs2992756	1	18807339	C	T	0.994932	0.497297	0.94104	1.31158e-11	1.05588	0.0069186	0.99	1	0.96786	0.045	1.04378	0.114922	1.00657	1
	rs4233486	1	41380440	T	C	0.962913	0.651978	1.03554	0.000233259	0.996992	0.888747	1.03	1	1.03246	0.063	0.996821	0.912555	1.03246	0
	rs79724016	1	42137311	G	T	0.956149	0.0301769	0.926886	0.00329713	1.12282	0.0485548	1.04	1	0.97732	0.62	1.03763	0.633106	1.01641	1
	rs1707302	1	46600917	G	A	1	0.674681	1.03711	0.000139144	0.987223	0.551445	1.02	1	0.992359	0.66	1.03795	0.197254	1.03205	0
	rs140850326	1	50846032	C	CAAAGGGCAAGATCTCCTTTTT	0.996106	0.473083	0.968119	0.00034127	0.997398	0.898114	0.97	1	0.963449	0.023	1.01183	0.666682	0.973084	1
	exm85648	1	114448389	T	C	1	0.170744	1.03738	0.00228805	0.970968	0.275545	1.01	1	1.03969	0.074	0.974239	0.473952	1.0085	1
	rs7529522	1	118230221	C	T	0.95983	0.242311	1.06235	1.58461e-08	0.954209	0.0506842	1.01	1	1.05467	0.0059	0.987596	0.699443	1.04413	1
	chr1_121280613_A_G	1	121280613	G	A	1	0.433586	1.11236	1.90496e-31	0.911109	5.76464e-06	1.01	1	1.02131	0.2	0.961504	0.156896	0.980456	1
	chr1_145644984_C_T	1	145644984	T	C	1	0.355005	0.969714	0.00103103	1.00142	0.946741	0.97	1	0.995347	0.78	0.986351	0.627256	0.985394	0
	rs12048493	1	149927034	C	A	0.922344	0.391372	1.04272	9.33789e-06	0.969173	0.146633	1.01	1	1.05349	0.0023	0.968897	0.27341	1.02189	1
	chr1_155148781_A_G	1	155148781	A	G	1	0.359011	1.05322	3.79204e-08	0.98178	0.388873	1.03	1	1.03185	0.067	0.985344	0.604959	1.02153	1
	chr1_201437832_C_T	1	201437832	T	C	1	0.0629934	1.12416	1.03172e-09	0.99497	0.904486	1.12	1	1.14805	6.1e-05	1.00947	0.866653	1.15954	0
	chr1_203766331_A_G	1	203766331	G	A	1	0.164631	1.04309	0.000536161	0.953616	0.0834503	0.99	1	1.06728	0.0029	0.953079	0.190575	1.01391	1
	rs11117758	1	217220574	A	G	0.982053	0.207135	0.946677	7.79646e-07	1.04756	0.0604258	0.99	1	0.980186	0.31	1.04105	0.223994	1.01939	1
	chr1_242034263_A_G	1	242034263	G	A	1	0.0351205	1.14559	7.13029e-08	0.918145	0.115751	1.05	1	1.09195	0.058	1.01508	0.842159	1.11379	0
	rs113577745	2	10135681	G	C	0.988023	0.105628	1.0784	3.50957e-07	0.965569	0.294418	1.04	1	1.06647	0.017	0.955396	0.309771	1.02381	1
	rs71801447	2	111925731	C	CTTATGTT	0.954295	0.0647504	1.08665	7.37816e-06	0.953566	0.259566	1.04	1	1.04726	0.17	0.984063	0.777052	1.02631	1
	rs4849887	2	121245122	C	T	0.991702	0.903771	1.10097	1.28567e-10	0.945774	0.0956463	1.04	1	1.17073	1.1e-08	0.924293	0.0838433	1.07707	1
	rs2016394	2	172972971	A	G	0.995291	0.461353	0.954766	3.05172e-07	1.05711	0.00635356	1.01	1	1.00033	0.98	1.01084	0.692347	1.01034	0
	rs1550623	2	174212894	A	G	1	0.851612	1.05038	8.84085e-05	0.962355	0.176794	1.01	1	1.00434	0.85	1.02561	0.503752	1.03447	0
	rs1830298	2	202181247	T	C	0.946477	0.710924	0.945449	1.69151e-08	0.945102	0.0112766	0.89	0	0.92817	3.1e-05	0.949682	0.0870893	0.881761	0
	chr2_217920769_G_T	2	217920769	T	G	1	0.466415	0.888103	3.20782e-40	1.08794	2.52727e-05	0.97	1	0.944925	0.00049	1.02828	0.303341	0.973272	1
	rs34005590	2	217963060	A	C	0.421395	0.0230112	0.822799	1.90657e-19	1.16839	0.116602	0.96	1	0.976852	0.54	0.894159	0.394333	0.869398	0
	chr2_218296508_C_T	2	218296508	T	C	1	0.274055	1.06371	1.33227e-09	0.993219	0.764211	1.06	1	1.06583	0.00054	0.981764	0.546164	1.04452	1
	rs12479355	2	227226952	G	A	0.979446	0.204497	0.961986	0.000469995	1.00505	0.840547	0.97	1	0.997877	0.92	0.982093	0.589449	0.97792	0
	chr3_4742276_A_G	3	4742276	G	A	1	0.38758	1.05395	1.5426e-08	0.938299	0.00260398	0.99	1	1.04308	0.012	0.958748	0.134682	1.00136	1
	rs4973768	3	27416013	T	C	1	0.501554	1.1053	1.55331e-28	0.944642	0.0052558	1.04	1	1.04083	0.014	0.980936	0.48077	1.02002	1
	chr3_46866866_A_G	3	46866866	A	G	1	0.0938357	0.919065	2.61091e-08	1.07857	0.0247222	0.99	1	0.920004	0.0025	1.06204	0.1908	0.975204	1
	rs1053338	3	63967900	G	A	1	0.142849	1.04617	0.000498518	1.02218	0.44251	1.07	0	1.03168	0.18	1.03033	0.436733	1.06263	0
	rs6805189	3	71532113	C	T	0.984704	0.466935	0.968052	0.000328336	1.01061	0.60576	0.98	1	0.995244	0.77	0.96284	0.167767	0.955434	0
	rs13066793	3	87037543	G	A	0.586223	0.109111	0.940246	0.000148605	0.99327	0.871845	0.93	0	0.959683	0.16	1.03985	0.486581	0.99807	1
	rs9833888	3	99723580	T	G	1	0.229456	1.05714	2.56128e-07	0.966661	0.163061	1.02	1	1.01634	0.41	1.01982	0.54778	1.03667	0
	rs34207738	3	141112859	C	CTT	0.971624	0.421337	1.05704	1.37321e-09	0.970475	0.151778	1.03	1	1.0326	0.052	0.990453	0.73107	1.02228	1
	rs58058861	3	172285237	A	G	0.989785	0.220162	1.06381	1.52272e-08	0.922369	0.00122238	0.98	1	0.996864	0.88	0.986138	0.679181	0.986895	0
	rs6815814	4	38816338	C	A	0.943666	0.265284	1.05836	5.92372e-08	0.997073	0.899913	1.06	0	1.05845	0.0027	0.994138	0.852306	1.04787	1
	4:84370124:TAA:TA	4	84370124	TA	TAA	0.862119	0.514569	0.965719	0.000169634	1.04241	0.0550048	1.01	1	0.974024	0.12	1.03882	0.189595	1.01299	1
	rs10022462	4	89243818	T	C	1	0.45142	1.04092	9.38983e-06	0.96836	0.113397	1.01	1	1.01208	0.46	1.00055	0.984042	1.01208	0
	rs9790517	4	106084778	T	C	1	0.233173	1.03548	0.00107495	0.994247	0.80944	1.03	1	0.977124	0.23	1.0371	0.261318	1.01621	1
	chr4_175846426_A_C	4	175846426	A	C	1	0.105564	0.907389	1.25338e-11	1.13126	0.00013302	1.03	1	1.00214	0.93	0.993676	0.880539	0.992119	0
	rs116095464	5	345109	C	T	0.951858	0.0584453	1.06099	0.00252443	0.910866	0.0357376	0.97	1	1.02837	0.43	0.936233	0.269074	0.966666	0
	chr5_16187528_G_T	5	16187528	T	G	1	0.445642	0.987964	0.180278	1.01573	0.443993	1	1	0.979791	0.21	1.03505	0.208418	1.01898	1
	chr5_32567732_C_T	5	32567732	T	C	1	0.48991	1.0209	0.0213534	0.985683	0.475516	1.01	1	0.977107	0.15	1.03627	0.187359	1.01619	1
	rs10941679	5	44706498	G	A	1	0.274151	1.15291	3.68187e-43	0.930615	0.00199234	1.07	1	1.03297	0.085	1.01404	0.655968	1.0433	0
	rs72749841	5	49641645	C	T	0.630642	0.145611	0.934418	8.64744e-06	1.05261	0.145038	0.98	1	0.986929	0.63	0.989432	0.822122	0.97706	0
	rs35951924	5	50195093	AT	A	0.793568	0.331943	0.948448	3.9891e-07	0.995705	0.858529	0.94	0	0.959365	0.028	0.966824	0.295779	0.930584	0
	rs62355902	5	56053723	T	A	0.978073	0.181892	1.17755	4.02654e-42	0.876913	9.44236e-07	1.03	1	1.06142	0.0069	0.954605	0.201336	1.00835	1
	chr5_58184061_C_T	5	58184061	C	T	1	0.380803	1.02544	0.00660119	0.96827	0.123804	0.99	1	1.03481	0.04	0.953353	0.0896092	0.983073	1
	chr5_58337481_G_T	5	58337481	G	T	1	0.0903944	0.959545	0.00767133	1.02074	0.560347	0.98	1	0.976049	0.38	1.02962	0.534421	1.00533	1
	chr5_81538046_A_T	5	81538046	A	T	1	0.758911	1.04103	0.000116112	0.938231	0.0063637	0.98	1	1.03408	0.075	0.962486	0.222586	0.992713	1
	rs10474352	5	90732225	T	C	1	0.147433	0.943067	2.75177e-06	1.04601	0.110472	0.99	1	0.981509	0.41	1.00997	0.793516	0.991325	1
	rs6882649	5	111217786	T	G	0.964745	0.673255	1.02923	0.00268266	0.978332	0.317847	1.01	1	1.02428	0.17	0.991231	0.764964	1.01403	1
	rs6596100	5	132407058	T	C	0.984246	0.235171	0.944177	5.24082e-08	1.03099	0.203691	0.97	1	0.949997	0.0074	1.02001	0.538107	0.968997	1
	rs4562056	5	169591487	T	G	0.98689	0.348611	1.04927	4.07856e-07	0.923729	0.00020339	0.97	1	1.01727	0.32	0.952598	0.0915782	0.966405	0
	rs11242675	6	1318878	T	C	1	0.639261	0.999625	0.968081	1.00544	0.797021	1.01	0	1.01118	0.51	0.995031	0.860386	1.01118	0
	rs9348512	6	10456706	A	C	0.967469	0.33392	1.00446	0.642476	0.99408	0.784426	1	1	1.0114	0.51	0.982473	0.54102	0.991167	1
	chr6_13722523_A_G	6	13722523	A	G	1	0.550935	0.96441	6.33057e-05	1.03395	0.102622	1	1	0.999776	0.99	0.982908	0.530275	0.97978	0
	chr6_16399557_C_T	6	16399557	T	C	1	0.321184	0.955553	2.2019e-06	1.00135	0.950023	0.96	1	0.96528	0.042	1.00087	0.975886	0.96528	0
	rs2223621	6	20621238	C	T	0.900415	0.616058	0.964167	0.000100467	1.04729	0.0353692	1.01	1	0.982343	0.29	1.01397	0.639326	0.992167	1
	rs71557345	6	26680698	A	G	0.964689	0.0713875	0.920601	8.46497e-05	1.02998	0.47179	0.95	1	0.904977	0.0099	1.03171	0.567663	0.932126	1
	rs9257408	6	28926220	C	G	0.986593	0.411942	1.0178	0.0548543	0.998452	0.94028	1.02	0	1.03175	0.059	0.972787	0.319448	1.0008	1
	rs12207986	6	81094287	A	G	0.983782	0.541062	1.03417	0.000201151	0.989928	0.617804	1.02	1	1.03816	0.022	0.972118	0.298246	1.00701	1
	rs9485372	6	149608874	A	G	1	0.181834	0.955192	7.77966e-05	1.03701	0.159687	0.99	1	0.986255	0.51	1.00969	0.781561	0.996118	1
	chr7_28356889_C_T	7	28356889	C	T	1	0.120331	1.05093	0.000372186	0.99011	0.749496	1.04	1	1.04459	0.082	1.01515	0.718023	1.06548	0
	chr7_91630620_G_T	7	91630620	T	G	1	0.403209	1.03453	0.00021934	0.972365	0.174357	1.01	1	1.01573	0.35	0.984404	0.570581	0.995411	1
	rs17268829	7	94113799	C	T	0.982889	0.289848	1.04953	1.299e-06	0.943497	0.00951614	0.99	1	1.01317	0.47	0.969647	0.30735	0.982779	0
	rs71559437	7	101552440	A	G	0.973775	0.117037	0.934404	9.31863e-07	1.04144	0.202951	0.97	1	0.952119	0.05	1.03239	0.454496	0.980683	1
	chr7_130667121_C_T	7	130667121	T	C	1	0.338957	0.968666	0.000790886	1.0199	0.358102	0.99	1	0.967119	0.052	1.04667	0.114663	1.01548	1
	rs11977670	7	139942304	A	G	1	0.446297	1.06286	1.89679e-11	0.953299	0.0197604	1.01	1	1.02082	0.21	0.986093	0.611179	1.01061	1
	chr7_144074929_A_G	7	144074929	A	G	1	0.24743	0.963204	0.000303673	1.05442	0.0220917	1.02	1	0.995193	0.8	1.01958	0.531245	1.0151	0
	chr8_29509616_A_C	8	29509616	C	A	1	0.659792	0.940564	1.60098e-10	1.04453	0.0428343	0.98	1	0.981677	0.29	1.04209	0.154455	1.02094	0
	chr8_36858483_A_G	8	36858483	G	A	1	0.171894	0.909903	1.30851e-15	0.992553	0.779352	0.9	0	0.901025	9.5e-07	0.992147	0.825491	0.892015	0
	chr8_76230301_G_T	8	76230301	T	G	1	0.839718	1.06375	3.19004e-07	0.925413	0.00487569	0.98	1	1.03884	0.082	0.954374	0.203614	0.986903	1
	rs2943559	8	76417937	G	A	1	0.0853176	1.10149	3.82484e-09	0.88027	0.000426424	0.97	1	1.09949	0.0013	0.929475	0.136376	1.02253	1
	chr8_102478959_A_T	8	102478959	T	A	1	0.335193	0.956725	3.69423e-06	0.923028	0.000200371	0.88	0	0.984073	0.35	0.959748	0.156925	0.94471	0
	rs12546444	8	106358620	T	A	0.922807	0.096569	0.933021	5.88421e-06	1.01586	0.652048	0.95	1	0.977029	0.4	0.984527	0.737765	0.957488	0
	rs11780156	8	129194641	T	C	1	0.185319	1.051	2.45938e-05	0.963775	0.152066	1.01	1	1.05107	0.018	0.987985	0.728974	1.04056	1
	chr9_22062134_G_T	9	22062134	T	G	1	0.173625	1.06546	1.38355e-07	0.951027	0.0608597	1.01	1	1.04631	0.038	0.952735	0.180123	0.993991	1
	rs10759243	9	110306115	A	C	1	0.307713	1.06333	4.07457e-10	0.971071	0.179975	1.03	1	1.02311	0.2	1.00452	0.878696	1.02311	0
	rs10816625	9	110837073	G	A	1	0.0697933	1.10642	2.1209e-08	0.906667	0.0133525	1	1	1.07422	0.028	0.955592	0.399189	1.03126	1
	rs13294895	9	110837176	T	C	1	0.182159	1.05757	1.88954e-06	0.982604	0.507952	1.04	1	0.993245	0.75	1.04865	0.181997	1.04291	0
	rs676256	9	110895353	T	C	1	0.646287	1.09315	1.91039e-21	0.94652	0.00924269	1.03	1	1.02486	0.15	0.987654	0.660603	1.01461	1
	rs1895062	9	119313486	G	A	0.963624	0.391946	0.935819	6.89873e-13	1.02436	0.247523	0.96	1	0.92976	1.3e-05	1.03097	0.274203	0.957653	1
	rs10760444	9	129396434	A	G	1	0.558387	0.967567	0.000280353	1.01673	0.413776	0.98	1	0.953493	0.0037	1.03054	0.269706	0.982098	1
	9:136151579:TGGTGCAGGCGCAGGAAAAAATTGTGGCAATTCCTCA:T	9	136151579	T	TGGTGCAGGCGCAGGAAAAAATTGTGGCAATTCCTCA	0.993552	0.2091	1.03345	0.00316131	1.00857	0.731851	1.04	0	1.04952	0.016	1.00651	0.846351	1.06001	0
	rs67958007	10	9088113	T	TG	0.978234	0.127152	1.08585	1.66588e-09	1.00858	0.77897	1.1	0	1.08663	0.00077	1.00929	0.821898	1.09749	0
	rs7072776	10	22032942	G	A	1	0.694147	0.950622	2.61554e-07	1.02548	0.252463	0.97	1	1.01521	0.4	0.97464	0.388436	0.98475	0
	chr10_22315843_A_C	10	22315843	C	A	1	0.0244464	1.12276	0.000133119	0.950069	0.439734	1.07	1	1.04228	0.45	0.941408	0.502376	0.979747	1
	rs10995201	10	64299890	G	A	0.827389	0.155479	0.899417	5.08629e-17	1.08449	0.00660912	0.98	1	0.934643	0.0028	1.05665	0.167203	0.990721	1
	chr10_114773927_A_G	10	114773927	G	A	1	0.47609	1.03049	0.000860628	1.02068	0.31292	1.05	0	1.07564	7.5e-06	0.991616	0.757686	1.06488	1
	rs11199914	10	123093901	T	C	1	0.314615	0.959683	2.08175e-05	1.06235	0.00519754	1.02	1	0.98325	0.33	1.04847	0.102699	1.03241	0
	rs2981578	10	123340311	T	C	1	0.471802	0.813548	2.92549e-115	1.25331	1.8993e-28	1.02	1	0.964029	0.025	1.01925	0.485058	0.983309	1
	rs35054928	10	123340431	G	GC	0.991698	0.531309	0.784798	2.00091e-155	1.30618	7.35807e-39	1.03	1	0.939287	0.00016	1.04658	0.100159	0.986251	1
	rs45631563	10	123349324	T	A	0.881336	0.0386625	0.812919	1.08829e-20	1.29947	4.57873e-07	1.06	1	0.926372	0.05	1.09584	0.179303	1.01901	1
	rs6597981	11	803017	G	A	0.978159	0.521869	1.04605	5.6889e-07	0.972964	0.181906	1.02	1	1.05793	0.00053	0.967722	0.234773	1.02619	1
	chr11_1909006_C_T	11	1909006	C	T	1	0.329989	1.04897	6.1215e-07	0.984491	0.463552	1.03	1	1.0226	0.2	1.01675	0.565991	1.04305	0
	chr11_65583066_G_T	11	65583066	T	G	1	0.465788	0.970559	0.00090563	1.02354	0.25014	0.99	1	0.990525	0.56	0.981127	0.483658	0.970715	0
	rs554219	11	69331642	G	C	1	0.148687	1.21016	1.9722e-47	0.826095	1.22193e-10	1	1	0.982782	0.48	1.02274	0.582587	1.00244	1
	rs75915166	11	69379161	A	C	1	0.0737517	1.28367	9.01682e-43	0.814864	7.41942e-07	1.05	1	0.989392	0.76	1.02454	0.672074	1.00918	1
	chr11_129461171_C_T	11	129461171	C	T	1	0.613127	1.03964	2.50097e-05	0.978768	0.301108	1.02	1	1.06442	0.0002	0.959599	0.140685	1.02184	1
	chr12_14413931_C_G	12	14413931	C	G	1	0.273624	1.05772	3.15106e-08	0.954668	0.0402594	1.01	1	1.04421	0.018	0.980267	0.511038	1.02332	1
	chr12_28174817_C_T	12	28174817	T	C	1	0.221399	0.890938	3.09777e-27	1.00504	0.8359	0.9	1	0.87135	1.6e-12	1.00498	0.879081	0.87135	0
	12:85009437:T:C	12	85009437	C	T	0.811797	0.324325	0.949293	2.51634e-07	1.04009	0.100727	0.99	1	0.930229	8.1e-05	1.03842	0.239837	0.967438	1
	chr12_96027759_A_G	12	96027759	G	A	1	0.279972	0.913386	6.78818e-20	1.04411	0.0531531	0.95	1	0.941242	0.00072	1.02217	0.462589	0.960067	1
	12:115836522:A:G	12	115836522	G	A	0.967485	0.396211	0.920856	2.40737e-19	1.05937	0.00560693	0.98	1	0.976228	0.15	0.980834	0.488012	0.956703	0
	chr12_120832146_C_T	12	120832146	T	C	1	0.162817	1.04565	0.000263221	1.02272	0.412665	1.07	0	1.04246	0.059	1.0058	0.875079	1.05289	0
	rs2236007	14	37132769	A	G	0.988136	0.198759	0.933601	5.97372e-10	1.03645	0.156902	0.97	1	0.951712	0.013	1.03726	0.281632	0.98978	1
	rs2588809	14	68660428	C	T	1	0.820395	0.945327	2.51264e-06	1.09866	0.000327321	1.04	1	1.00917	0.68	1.02292	0.529216	1.02935	0
	rs999737	14	69034682	T	C	1	0.212394	0.908903	1.13934e-18	1.02889	0.25187	0.94	1	0.924994	6.7e-05	0.994152	0.8592	0.915744	0
	chr14_91841069_A_G	14	91841069	G	A	1	0.354046	1.03413	0.00036107	0.933649	0.00108587	0.97	1	1.00916	0.59	0.965507	0.211864	0.978889	0
	rs11627032	14	93104072	C	T	1	0.24774	0.961607	0.000161685	1.01191	0.61192	0.97	1	0.951904	0.0084	1.00047	0.987909	0.951904	0
	chr15_91512067_A_G	15	91512067	A	G	1	0.196525	0.943286	1.79461e-07	1.00481	0.849909	0.95	1	0.96205	0.055	0.990655	0.782959	0.952429	0
	chr16_53813367_G_T	16	53813367	G	T	1	0.395785	0.947718	4.91018e-09	0.965513	0.0900522	0.92	0	0.932627	2.9e-05	0.964613	0.198288	0.895322	0
	chr16_54682064_A_G	16	54682064	A	G	1	0.498673	1.05067	3.61768e-08	0.965701	0.0841905	1.01	1	1.04677	0.0048	0.989486	0.696966	1.0363	1
	rs2432539	16	56420987	G	A	0.960874	0.592784	0.967128	0.000312224	1.03698	0.0834343	1	1	0.977525	0.18	1.00786	0.782356	0.9873	1
	rs13329835	16	80650805	G	A	1	0.241741	1.07173	7.871e-11	0.93902	0.00796641	1.01	1	1.05712	0.0038	0.967557	0.301025	1.02541	1
	rs4496150	16	87085237	A	C	0.960659	0.249037	0.957626	3.36933e-05	1.03064	0.201331	0.99	1	0.956487	0.019	1.02146	0.505534	0.975616	1
	rs146699004	17	29230520	G	GGT	0.962965	0.271569	0.967763	0.00131996	1.04329	0.0601966	1.01	1	0.951871	0.0078	1.05285	0.0918076	0.999464	1
	17:44252468:G:A	17	44252468	A	G	0.946906	0.19932	0.947269	4.78819e-06	1.05366	0.042582	1	1	0.950551	0.018	1.01314	0.707113	0.960057	1
	rs2787486	17	53209774	C	A	0.986586	0.287464	0.926634	1.26787e-14	1.03504	0.122748	0.96	1	0.963831	0.039	0.977104	0.43781	0.944555	0
	chr17_77781725_A_G	17	77781725	G	A	1	0.495412	0.972736	0.00209326	0.998367	0.935794	0.97	0	0.961551	0.016	1.01812	0.512077	0.980782	1
	chr18_24337424_C_G	18	24337424	G	C	1	0.366975	1.0344	0.000278059	1.02885	0.174463	1.06	0	0.999336	0.97	0.990108	0.723894	0.989343	0
	chr18_24570667_G_T	18	24570667	G	T	1	0.385319	0.95227	1.12436e-07	1.01948	0.353459	0.97	1	0.993802	0.71	1.00739	0.791779	1.00374	1
	rs117618124	18	29977689	C	T	0.939229	0.0385198	0.885275	4.63965e-08	1.04829	0.402719	0.93	1	0.842767	3.8e-05	1.15911	0.051637	0.977609	1
	chr18_42399590_A_G	18	42399590	G	A	1	0.0648536	0.92298	9.7097e-06	1.0286	0.486189	0.95	1	0.967802	0.32	0.992767	0.892202	0.958124	0
	chr19_13158277_C_T	19	13158277	C	T	1	0.0536234	1.08713	3.72207e-05	0.980151	0.669617	1.07	1	1.09	0.017	0.977555	0.712951	1.0682	1
	rs2594714	19	13954571	A	G	0.931054	0.225678	0.970841	0.0066758	1.07168	0.00568	1.04	0	1.00204	0.92	1.01793	0.591492	1.02208	0
	rs4808801	19	18571141	G	A	0.991577	0.323939	0.932137	2.07339e-13	1.02333	0.28623	0.95	1	0.960264	0.019	0.997917	0.942518	0.960264	0
	rs71338792	19	46183031	AT	A	0.894779	0.22705	1.05025	7.96188e-06	0.978921	0.403224	1.03	1	1.04066	0.045	1.03249	0.35658	1.07188	0
	chr20_5948227_A_G	20	5948227	A	G	1	0.0693953	1.10044	1.34589e-07	0.938247	0.113358	1.03	1	1.10207	0.0031	0.997505	0.963314	1.10207	0
	rs6122906	20	48945911	G	A	0.965784	0.188065	1.04995	2.8758e-05	0.975479	0.349233	1.02	1	1.07126	0.0011	0.954698	0.188097	1.0177	1
	chr21_16520832_A_G	21	16520832	A	G	1	0.257844	0.93962	1.09613e-09	1.05596	0.0179011	0.99	1	0.999964	1	0.999873	0.996709	0.999964	0
	chr22_29121087_A_G	22	29121087	G	A	1	0.00612056	1.25549	0.000226994	0.481741	1.12487e-05	0.6	0	0.8647	0.22	0.821715	0.381401	0.709054	0
	rs132390	22	29621477	T	C	1	0.961267	0.959839	0.0809702	1.09282	0.10215	1.05	0	0.994085	0.89	1.09468	0.215231	1.08355	0
	rs738321	22	38568833	G	C	0.94751	0.359307	0.949762	2.74727e-08	1.07341	0.00100899	1.02	1	0.991819	0.62	1.04775	0.106446	1.04141	0
	22:39359355:C:<CN0>:39379392	22	39359355	<CN0>	C	0.65167	0.111726	1.10183	5.65002e-09	0.937752	0.110658	1.03	1	1.10277	0.0012	0.930067	0.179355	1.02558	1
	chr22_42038786_C_T	22	42038786	T	C	1	0.0634394	1.05548	0.00377819	0.999616	0.992742	1.06	0	1.10627	0.0023	0.988704	0.839366	1.0952	1
	rs28512361	22	46283297	A	G	0.878283	0.105825	1.05094	0.000564392	1.00307	0.930436	1.05	1	1.08802	0.001	1.01415	0.76443	1.0989	0
	Case-only analyses comparing all BCAC cases with BRCA1 breast cancer cases :
	N = 67,469 breast cancer cases (60,212 BCAC cases and 7,257 BRCA1 mutation carrier cases)
	Case-only analyses comparing all BCAC ER-negative breast cancer cases with BRCA1 breast cancer cases :
	N = 16,736 breast cancer cases (9,479 BCAC ER- cases and 7,257 BRCA1 mutation carrier cases)
	*after allowing for multiple testing, a*=2.7x10-4
	1 Chromosome
	2 Build 37 position
	3 Imputation accuracy
	4 Frequency of the allele for which effect is estimated in BCAC cases (OncoArray dataset)
	5 Per allele odds-ratio estimated in BCAC (Michailidou et al 2017).
	6 p-value in BCAC (Michailidou et al 2017). For SNPs with PBCAC>10-8, significance was attained in merging data of Oncoarray, iCOGS and 11 different breast cancer GWAS in Michailidou et al 2017.
	7 Per allele odds ratio estimated in the case-only analysis. OR values were computed from a two sided logistic regression using a 1 df lrtest adjusted for age at BC diagnosis, country and the first four principal components.
	8 p-value in the case-only analysis
	9 Per allele computed odds-ratio (OR x ORBCAC)
	10 compared with Michailidou et al's OR estimates: 1= Tends To 1, 0= Increase in Same Direction or in Opposite Direction
	11 Per allele odds-ratio estimated in BCAC (analyses restricted to ER tumors)
	12 p-value in BCAC (analyses restricted to ER- subgroup)
	13 Per allele odds-ratio estimated in the case-only ER-negative subgroup analysis
	14 p-value in the case-only ER-negative subgroup analysis
	15 Per allele computed odds-ratio (ORER- x ORER-_BCAC)
	16 compared with BCAC estimates (restricted to ER-): 1= Tends To 1, 0= Increase in Same Direction or in Opposite Direction
