# Supplementary material for: A case-only study to identify genetic modifiers of breast cancer risk for BRCA1/BRCA2 mutation carriers
Source: Nat Commun. 2021 Feb 17;12:1078. doi: 10.1038/s41467-020-20496-3 (PMC7890067; doi:10.1038/s41467-020-20496-3)
Supplement: Supplementary file 4 — Supplementary Data 1-9 [file 41467_2020_20496_MOESM4_ESM.zip › Supplementary data/Supplementary data 6.xlsx]

## Sheet: Supp_data6
	Supplementary data 6 - Credible causal variants in the case-only analysis for BRCA1 mutation carriers.
	Fine mapping region1	Signal2	#CCV3	SNP name	Chr4	Position5	Estimated effect allele	Referent Allele	Frequency 6	r² 7	P8	OR9	PER10	ORER11	PCIMBA12	HRCIMBA13
	chr11:46773616-47773616	1	68	rs60882887	11	47475675	A	G	0.136868	0.952621	2.2e-10	0.82	3.2e-06	0.82	0.7	0.99
		1	68	rs111843256	11	47485268	C	CTGGAGT	0.136839	0.953733	2.3e-10	0.82	3.1e-06	0.82	0.65	0.99
		1	68	rs74335517	11	47479168	A	G	0.136644	0.953091	2.4e-10	0.82	3.4e-06	0.82	0.7	0.99
		1	68	rs17198158	11	47477849	G	A	0.137481	0.952332	2.5e-10	0.82	3.7e-06	0.82	0.64	0.99
		1	68	rs3847503	11	47464519	A	G	0.13671	0.952113	2.9e-10	0.82	4.1e-06	0.82	0.73	0.99
		1	68	11:47693081:AAAAC:AAAACAAAC	11	47693081	AAAACAAAC	AAAAC	0.152281	0.944277	1.2e-09	0.83	1.2e-05	0.84	0.68	0.99
		1	68	rs111994526	11	47558817	G	T	0.145486	0.958942	1.3e-09	0.83	2.1e-05	0.84	0.72	0.99
		1	68	rs4752839	11	47495202	A	G	0.145975	0.968312	1.4e-09	0.83	1.5e-05	0.84	0.68	0.99
		1	68	rs7120737	11	47702395	G	A	0.146845	0.971064	1.4e-09	0.83	1.1e-05	0.84	0.83	0.99
		1	68	rs7952204	11	47711021	C	T	0.146867	0.970287	1.4e-09	0.83	1.1e-05	0.84	0.82	0.99
		1	68	rs7945100	11	47676143	G	T	0.147	0.971545	2.1e-09	0.83	1.3e-05	0.84	0.82	0.99
		1	68	rs7115371	11	47564587	A	G	0.144318	0.977246	2.2e-09	0.83	2.4e-05	0.84	0.72	0.99
		1	68	rs57828885	11	47582614	T	C	0.144427	0.976978	2.2e-09	0.83	2.3e-05	0.84	0.72	0.99
		1	68	rs11819955	11	47539208	G	A	0.144244	0.977968	2.3e-09	0.83	2.4e-05	0.84	0.72	0.99
		1	68	rs1474056	11	47632707	A	G	0.145055	0.972975	2.3e-09	0.83	2.3e-05	0.84	0.72	0.99
		1	68	rs7931089	11	47633506	A	G	0.145055	0.97297	2.3e-09	0.83	2.3e-05	0.84	0.72	0.99
		1	68	rs150800637	11	47495449	T	TTTTCTTTTTTTTTC	0.144716	0.974627	2.4e-09	0.83	2.7e-05	0.84	0.75	0.99
		1	68	rs11821273	11	47506286	G	A	0.144181	0.977966	2.4e-09	0.83	2.5e-05	0.84	0.7	0.99
		1	68	rs60929305	11	47523589	T	C	0.144121	0.978731	2.4e-09	0.83	2.5e-05	0.84	0.73	0.99
		1	68	rs11823490	11	47527392	T	C	0.145987	0.965985	2.4e-09	0.83	2.7e-05	0.84	0.7	0.99
		1	68	rs4752843	11	47531884	G	T	0.145085	0.972562	2.4e-09	0.83	2.3e-05	0.84	0.75	0.99
		1	68	rs11821860	11	47555003	A	C	0.144343	0.978046	2.4e-09	0.83	2.3e-05	0.84	0.68	0.99
		1	68	rs11822402	11	47555331	T	C	0.144345	0.978034	2.4e-09	0.83	2.3e-05	0.84	0.68	0.99
		1	68	rs4147730	11	47605427	A	G	0.14495	0.973991	2.4e-09	0.83	2.4e-05	0.84	0.73	0.99
		1	68	rs59631865	11	47501619	G	T	0.144124	0.977014	2.5e-09	0.83	2.5e-05	0.84	0.73	0.99
		1	68	rs11824990	11	47524157	T	G	0.144106	0.978657	2.5e-09	0.83	2.5e-05	0.84	0.73	0.99
		1	68	rs11824971	11	47524172	A	C	0.144106	0.978657	2.5e-09	0.83	2.5e-05	0.84	0.73	0.99
		1	68	rs4752848	11	47584600	T	C	0.144713	0.975737	2.5e-09	0.83	2.4e-05	0.84	0.7	0.99
		1	68	rs7945911	11	47672605	A	G	0.146036	0.969068	2.5e-09	0.83	1.9e-05	0.84	0.78	0.99
		1	68	rs7944532	11	47571855	A	G	0.144689	0.978395	2.9e-09	0.84	2.4e-05	0.84	0.69	0.99
		1	68	rs58119589	11	47571956	A	G	0.14469	0.978392	2.9e-09	0.84	2.4e-05	0.84	0.69	0.99
		1	68	rs59837204	11	47596783	A	G	0.144973	0.973757	2.9e-09	0.84	2.6e-05	0.84	0.73	0.99
		1	68	rs112000051	11	47622207	A	G	0.145399	0.974333	3e-09	0.84	2.3e-05	0.84	0.69	0.99
		1	68	rs4752786	11	47628536	T	C	0.145396	0.974296	3e-09	0.84	2.3e-05	0.84	0.69	0.99
		1	68	rs2138767	11	47629793	C	T	0.145396	0.974289	3e-09	0.84	2.3e-05	0.84	0.69	0.99
		1	68	rs113719483	11	47575372	A	T	0.144097	0.971718	3.2e-09	0.84	3e-05	0.84	0.75	0.99
		1	68	rs10742816	11	47606984	T	C	0.854717	0.973353	3.4e-09	1.2	2.6e-05	1.19	0.72	1.01
		1	68	rs17791016	11	47727590	C	A	0.146244	0.965763	3.5e-09	0.84	2.6e-05	0.84	0.82	0.99
		1	68	rs6485772	11	47728074	T	A	0.146315	0.965398	3.6e-09	0.84	2.7e-05	0.84	0.82	0.99
		1	68	rs11827106	11	47402615	A	G	0.144795	0.950104	3.8e-09	0.84	3.1e-05	0.84	0.93	1
		1	68	rs1044269	11	47487740	A	G	0.858732	0.951524	3.8e-09	1.2	2.1e-05	1.19	0.59	1.02
		1	68	rs112445074	11	47335032	G	GT	0.325295	0.92441	4.2e-09	0.87	1.4e-05	0.88	0.67	1.01
		1	68	rs4752791	11	47736023	C	T	0.145578	0.96612	4.4e-09	0.84	2.9e-05	0.84	0.77	0.99
		1	68	rs11828339	11	47404314	A	G	0.144536	0.950343	4.5e-09	0.84	4.4e-05	0.85	0.92	1
		1	68	rs75482377	11	47565313	T	TA	0.147914	0.962532	4.5e-09	0.84	4e-05	0.85	0.6	0.98
		1	68	rs56756748	11	47392568	G	C	0.146059	0.950078	5.1e-09	0.84	2.7e-05	0.84	0.91	1
		1	68	rs79476064	11	47721312	A	G	0.144285	0.970235	5.3e-09	0.84	3e-05	0.84	0.77	0.99
		1	68	rs77998085	11	47454210	T	C	0.143514	0.974797	5.7e-09	0.84	5.1e-05	0.85	0.83	0.99
		1	68	rs59205786	11	47758152	C	T	0.145156	0.968601	6e-09	0.84	3.3e-05	0.85	0.8	0.99
		1	68	rs57436966	11	47759541	T	C	0.145075	0.968738	6.2e-09	0.84	3.3e-05	0.85	0.8	0.99
		1	68	rs4752992	11	47410751	T	G	0.141901	0.954391	7e-09	0.84	5.2e-05	0.85	0.79	0.99
		1	68	rs11821917	11	47410166	A	T	0.141508	0.956898	7.8e-09	0.84	4.9e-05	0.85	0.81	0.99
		1	68	rs11039197	11	47378399	G	A	0.148388	0.938096	8e-09	0.84	4.1e-05	0.85	0.99	1
		1	68	rs3781628	11	47441356	T	G	0.1434	0.96671	8e-09	0.84	6.9e-05	0.85	0.65	0.99
		1	68	rs11819979	11	47773207	A	T	0.145427	0.961769	8e-09	0.84	3.6e-05	0.85	0.89	1
		1	68	rs78524236	11	47415895	A	G	0.141717	0.95986	8.5e-09	0.84	4.7e-05	0.85	0.79	0.99
		1	68	rs11824864	11	47411736	G	A	0.142306	0.953304	8.7e-09	0.84	5e-05	0.85	0.81	0.99
		1	68	rs4384349	11	47454581	G	A	0.854946	0.973972	9.8e-09	1.19	8.5e-05	1.17	0.86	1.01
		1	68	rs2301216	11	47356870	T	A	0.326816	0.970225	1e-08	0.88	1e-05	0.88	0.43	0.98
		1	68	rs11039194	11	47374928	G	C	0.147653	0.934032	1.1e-08	0.84	6.2e-05	0.85	0.81	1.01
		1	68	rs138135047	11	47337383	C	CTTT	0.30035	0.954354	1.2e-08	0.88	1.4e-05	0.88	0.89	1
		1	68	rs753812	11	47431529	A	G	0.143868	0.968702	1.2e-08	0.84	9.1e-05	0.85	0.77	0.99
		1	68	rs7116299	11	47640891	T	C	0.147726	0.971083	1.3e-08	0.84	7.2e-05	0.85	0.57	0.98
		1	68	rs4303192	11	47728924	T	C	0.151859	0.945449	1.5e-08	0.84	7e-05	0.85	0.55	0.98
		1	68	rs61000762	11	47431961	A	G	0.141865	0.967004	1.6e-08	0.84	8.1e-05	0.85	0.85	0.99
		1	68	rs11820650	11	47424963	G	A	0.145021	0.962866	1.7e-08	0.84	0.00011	0.85	0.78	0.99
		1	68	rs11315330	11	47710854	A	AT	0.165097	0.827049	1.7e-08	0.84	1.3e-05	0.83	0.87	1
		1	68	rs150973389	11	47623508	T	TTTTTCTTTTC	0.851026	0.973648	2e-08	1.18	0.0001	1.17	0.59	1.02
	chr17:39141815-40141815	1	1	rs5820435	17	39961558	C	A	0.549075	0.513114	1.1e-11	1.22	2.8e-05	1.17	0.91	1
		2	2	rs7222250	17	39938469	T	C	0.56431	0.660842	5.5e-14	0.81	3.9e-07	0.83	0.87	1
		2	2	rs11079012	17	39912880	C	G	0.691947	0.656124	7.2e-13	0.82	5.1e-07	0.83	0.32	1.02
		3	3	rs9901834	17	39926811	A	G	0.100527	0.553687	7.2e-10	0.72	3.9e-06	0.72	0.74	1.02
		3	3	rs11454389	17	39933575	TG	T	0.0906701	0.601006	1.8e-08	0.74	2.2e-05	0.74	0.33	1.05
		3	3	rs74871137	17	39939430	G	A	0.0895726	0.506078	2.9e-08	0.72	0.00014	0.75	0.43	1.04
		4	2	rs58117746	17	39305775	TGGCAGCAGCTGGGGC	T	0.394231	0.595726	5.5e-09	1.17	0.00046	1.13	0.022	1.06
		4	2	rs375280428	17	39254142	G	A	0.475877	0.672468	2.5e-07	1.14	0.00053	1.12	0.18	1.03
		5	13	rs2239711	17	39633317	G	A	0.707844	0.926199	4.9e-11	1.18	0.00029	1.13	0.5	1.02
		5	13	rs2301352	17	39635340	T	C	0.186236	0.980952	6e-11	0.83	0.00039	0.87	0.71	0.99
		5	13	rs4796745	17	39634149	T	G	0.186169	0.981422	6.2e-11	0.83	0.00039	0.87	0.72	0.99
		5	13	rs4796629	17	39627434	G	T	0.186296	0.990321	1e-10	0.83	0.00048	0.88	0.74	0.99
		5	13	rs11655712	17	39625032	C	A	0.187355	1	1.7e-10	0.84	0.00056	0.88	0.75	0.99
		5	13	rs56199668	17	39638650	C	T	0.724131	0.975887	1.9e-10	1.17	0.00031	1.13	0.36	1.02
		5	13	rs6503633	17	39631138	G	A	0.725136	0.98071	2.6e-10	1.17	0.00047	1.12	0.52	1.02
		5	13	rs9303309	17	39638907	T	C	0.727906	0.984802	2.7e-10	1.17	0.00047	1.12	0.41	1.02
		5	13	rs762826	17	39637975	G	A	0.728009	0.984457	2.8e-10	1.17	0.00048	1.12	0.41	1.02
		5	13	17:39638639:T:TTCCCCC	17	39638639	TTCCCCC	T	0.727982	0.984484	2.8e-10	1.17	0.00048	1.12	0.41	1.02
		5	13	rs2320707	17	39637832	G	A	0.728232	0.984899	2.9e-10	1.17	0.00049	1.12	0.41	1.02
		5	13	rs4796711	17	39650359	T	C	0.184111	0.947131	3.6e-10	0.83	0.00089	0.88	0.74	0.99
		5	13	rs17580847	17	39639778	G	A	0.183927	0.979222	5.3e-10	0.84	0.00089	0.88	0.73	0.99
		6	1	rs10708222	17	40137437	T	TA	0.171748	0.597247	8.4e-07	1.18	0.00061	1.17	0.56	1.02
		7	2	rs41283425	17	39925713	T	C	0.0597041	0.537256	4.3e-07	0.73	1.3e-05	0.69	0.19	1.08
		7	2	rs12450769	17	39907952	T	C	0.10251	0.593329	5.4e-07	0.79	0.00019	0.79	0.052	1.08
		8	14	rs56291217	17	39858199	A	AT	0.563773	0.756427	6.7e-08	1.14	1.2e-06	1.17	0.057	1.04
		8	14	rs11657214	17	39862283	G	A	0.530914	0.890462	1.9e-07	1.12	3.3e-06	1.15	0.022	1.05
		8	14	17:39827209:GTT:GTTT	17	39827209	GTTT	GTT	0.538124	0.711415	4.4e-07	1.13	6.8e-05	1.14	0.07	1.04
		8	14	rs377520022	17	39848800	G	GATT	0.555821	0.778271	1.6e-06	1.12	6.8e-06	1.16	0.025	1.05
		8	14	rs7215317	17	39861621	T	A	0.55257	0.902561	1.8e-06	1.11	6.9e-06	1.14	0.05	1.04
		8	14	rs6503653	17	39863901	A	G	0.526147	1	1.8e-06	1.11	1.5e-05	1.13	0.075	1.04
		8	14	rs11332419	17	39862442	T	TA	0.548697	0.923027	2e-06	1.11	8.5e-06	1.14	0.085	1.04
		8	14	rs140035142	17	39863506	TC	T	0.539708	0.934638	2.5e-06	1.11	2.1e-05	1.13	0.052	1.04
		8	14	rs55760837	17	39863507	T	G	0.539706	0.934647	2.5e-06	1.11	2.1e-05	1.13	0.052	1.04
		8	14	rs11650724	17	39861345	C	G	0.55389	0.903561	2.8e-06	1.11	7.8e-06	1.14	0.067	1.04
		8	14	rs7223677	17	39824484	A	G	0.534653	0.729362	3.2e-06	1.12	0.0001	1.14	0.03	1.05
		8	14	rs66526207	17	39821722	GC	G	0.508089	0.728283	3.4e-06	1.12	4.4e-05	1.14	0.019	1.05
		8	14	rs9783838	17	39859583	T	G	0.556238	0.885696	3.6e-06	1.11	9.9e-06	1.14	0.065	1.04
		8	14	rs9914443	17	39858866	A	T	0.55746	0.881409	3.7e-06	1.11	1e-05	1.14	0.064	1.04
		9	1	rs111637825	17	40134782	A	G	0.063862	0.89142	3.6e-07	0.74	0.00035	0.75	0.5	1.03
	N = 67,469 breast cancer cases (60,212 BCAC cases and 7,257 BRCA1 mutation carrier cases)
	1 Significant region in the main analysis used to look for credible causal variants (CCV)
	2 Signal number (the first one correspond to the CCV set without any adjustement and the following are those with adjstement on each most significant SNP of the previous signals)
	3 Number of credible causal variants in each signals (SNP with p-vaue at 2 order of magnitude of the most significant one)
	4 Chromosome
	5 Build 37 position
	6 Frequency of the allele for which effect is estimated in BCAC cases (OncoArray dataset)
	7 Imputation accuracy
	8 p-value in the case-only analysis after adjustement with the most significant SNP of the previous signals (except for this of the signal 0)
	9 Per allele odds ratio estimated in the case-only analysis. OR values were computed from a two sided logistic regression adjusted for age at BC diagnosis, country, the first four principal components and the most significant SNP of the previous signals (except for this of the signal 0).
	10 p-value in the case-only analysis restricted to ER-negative BCAC cases and after adjustement with the most significant SNP of the previous signals (except for this of the signal 0)
	11 Per allele odds ratio estimated in the case-only analysis restricted to ER-negative BCAC cases and after adjustement with the most significant SNP of the previous signals (except for this of the signal 0)
	12 Pvalue found in CIMBA cohort analysis
	13 Per allele hazard ratio estimated in CIMBA cohort analysis
