# Supplementary material for: A case-only study to identify genetic modifiers of breast cancer risk for BRCA1/BRCA2 mutation carriers
Source: Nat Commun. 2021 Feb 17;12:1078. doi: 10.1038/s41467-020-20496-3 (PMC7890067; doi:10.1038/s41467-020-20496-3)
Supplement: Supplementary file 4 — Supplementary Data 1-9 [file 41467_2020_20496_MOESM4_ESM.zip › Supplementary data/Supplementary data 7.xlsx]

## Sheet: Supp_data7
	Supplementary data 7 - INQUISIT results for CCV found in the case-only analysis for BRCA1 mutation carriers.
	Region1	Signal2	Gene3	Biotype4	N_SNPs_Signal5	N_signal_gene_as_target6	Catgory7	DriverStatus8	Score_with_driver9	FINAL_INQ_SCORE_LEVEL10
	chr11:46773616-47773616	1	PMS2P5	pseudogene	68	1	distal	0	0	0
		1	MTCH2	protein_coding	68	1	distal	0	7	1
		1	MADD	protein_coding	68	1	distal	0	5	1
		1	PSMC3	protein_coding	68	1	distal	0	5	1
		1	RP11-750H9.5	antisense	68	1	distal	0	5	1
		1	SLC39A13	protein_coding	68	1	distal	0	5	1
		1	SPI1	protein_coding	68	1	distal	0	5	1
		1	CELF1	protein_coding	68	1	distal	0	4	2
		1	FNBP4	protein_coding	68	1	distal	0	4	2
		1	KBTBD4	protein_coding	68	1	distal	0	4	2
		1	NDUFS3	protein_coding	68	1	distal	0	4	2
		1	NUP160	protein_coding	68	1	distal	0	4	2
		1	PTPMT1	protein_coding	68	1	distal	0	4	2
		1	RAPSN	protein_coding	68	1	distal	0	4	2
		1	ACP2	protein_coding	68	1	distal	0	3	2
		1	ARFGAP2	protein_coding	68	1	distal	0	3	2
		1	C1QTNF4	protein_coding	68	1	distal	0	3	2
		1	NR1H3	protein_coding	68	1	distal	0	3	2
		1	PACSIN3	protein_coding	68	1	distal	0	3	2
		1	CELF1	protein_coding	68	1	promoter	0	2	2
		1	SLC39A13	protein_coding	68	1	promoter	0	2	2
		1	MYBPC3	protein_coding	68	1	promoter	0	1	2
		1	RNU5E-10P	snRNA	68	1	distal	0	0.4	3
		1	RP11-17G12.3	antisense	68	1	distal	0	0.4	3
		1	MIR4487	miRNA	68	1	distal	0	0.3	3
		1	snoU13	snoRNA	68	1	distal	0	0.3	3
		1	Y_RNA	misc_RNA	68	1	distal	0	0.3	3
		1	AC090559.2	miRNA	68	1	distal	0	0.2	3
	chr17:39141815-40141815	2	JUP	protein_coding	2	3	distal	0	3	2
		3	ACLY	protein_coding	3	2	distal	0	4	2
		3	NT5C3B	protein_coding	3	2	distal	0	4	2
		3	FKBP10	protein_coding	3	2	distal	0	3	2
		3	JUP	protein_coding	3	3	distal	0	3	2
		3	NKIRAS2	protein_coding	3	1	distal	0	3	2
		3	EIF1	protein_coding	3	2	distal	0	0.6	3
		3	HAP1	protein_coding	3	3	distal	0	0.6	3
		5	KRT15	protein_coding	13	2	distal	0	3	2
		5	KRT36	protein_coding	13	1	distal	0	3	2
		5	KRT14	protein_coding	13	1	distal	0	2	2
		5	KRT35	protein_coding	13	1	promoter	0	1	2
		7	ACLY	protein_coding	2	2	distal	0	3	2
		7	FKBP10	protein_coding	2	2	distal	0	3	2
		7	JUP	protein_coding	2	3	distal	0	3	2
		7	NT5C3B	protein_coding	2	2	distal	0	3	2
		7	JUP	protein_coding	2	3	coding	0	1	2
		7	HAP1	protein_coding	2	3	distal	0	0.4	3
		8	EIF1	protein_coding	14	2	distal	0	7	1
		8	KRT15	protein_coding	14	2	distal	0	4	2
		8	KRT19	protein_coding	14	1	distal	0	4	2
		8	HAP1	protein_coding	14	3	distal	0	3	2
	N = 67,469 breast cancer cases (60,212 BCAC cases and 7,257 BRCA1 mutation carrier cases)
	1 Association locus co-ordinates (hg19)
	2 Independent signal
	3 GenCode v19 gene symbol
	4 GenCode v19 gene biotype
	5 Number of candidate SNPs in signal
	6 Number of independent signals predicted to target gene
	7 INQUISIT prediction category (distal, promoter, coding)
	8 Breast Cancer driver gene status
	9 INQUISIT score after adding driver status
	10 Final INQUISIT level: 1 = most functional evidence supporting potential link between CCVs and target gene
